# Supplementary material for: Global genetic rewiring during compensatory evolution in the yeast polarity network
Source: EMBO Rep. 2026 Feb 16;27(6):1414–36. doi: 10.1038/s44319-026-00709-4 (PMC13022240; doi:10.1038/s44319-026-00709-4)
Supplement: Supplementary file 3 — Dataset EV1 [file 44319_2026_709_MOESM3_ESM.zip]

Archive with 3 entries (3 files):
- Dataset_EV1_TSV_Format.zip
- README.txt
- Dataset EV1.xlsx
