# Supplementary material for: Global genetic rewiring during compensatory evolution in the yeast polarity network
Source: EMBO Rep. 2026 Feb 16;27(6):1414–36. doi: 10.1038/s44319-026-00709-4 (PMC13022240; doi:10.1038/s44319-026-00709-4)
Supplement: Supplementary file 3 — Dataset EV1 [file 44319_2026_709_MOESM3_ESM.zip › README.txt]

This Dataset contains the raw and processed data values that are presented in Figure 2, panels b and c. The Dataset is available as a single Excel file (Dataset EV1.xlsx) or as a collection of text files (Dataset_EV1_TSV_Format.zip). The file Dataset EV1.xlsx contains separate tabs for raw and processed data, with a detailed description of each tab provided in the Legend sheet. In the archive Dataset_EV1_TSV_Format.zip an explanation of the content of each datafile is given in the README.MD file.
