# Supplementary material for: Global genetic rewiring during compensatory evolution in the yeast polarity network
Source: EMBO Rep. 2026 Feb 16;27(6):1414–36. doi: 10.1038/s44319-026-00709-4 (PMC13022240; doi:10.1038/s44319-026-00709-4)
Supplement: Supplementary file 3 — Dataset EV1 [file 44319_2026_709_MOESM3_ESM.zip › Dataset EV1.xlsx]

## Sheet: Figure_2B_fold_changes
Gene	log2_FC	p_value	adjusted_p_value
AAC1	-0.280969	0.109388	0.262572
AAC3	0.234806	0.339979	0.53223
AAD10	-0.0274383	0.838278	0.907322
AAD14	0.156935	0.210425	0.394416
AAD15	0.288597	0.103663	0.254707
AAD16	0.138078	0.422971	0.60511
AAD3	0.24606	0.0482834	0.158536
AAD4	-0.090118	0.425738	0.606547
AAH1	-0.00996878	0.951877	0.974921
AAP1	0.106596	0.353451	0.542082
AAR2	-0.155194	0.261332	0.450691
AAT1	-0.276282	0.236533	0.423801
AAT2	0.97034	0.0028684	0.0315633
ABD1	-0.145771	0.714055	0.822464
ABF1	-0.36198	0.210443	0.394416
ABF2	0.201132	0.479629	0.652692
ABM1	0.117581	0.306337	0.498354
ABP1	-0.548002	0.00297225	0.0321062
ABP140	-0.224243	0.145801	0.315401
ABZ1	0.137934	0.115827	0.27234
ABZ2	-0.222969	0.158047	0.331779
ACA1	0.0425466	0.765756	0.859522
ACB1	0.490517	0.0596789	0.180359
ACC1	-0.136716	0.272898	0.464335
ACE2	-0.0528429	0.616114	0.75814
ACF2	-0.283073	0.000653375	0.0139556
ACF4	-0.0492105	0.847453	0.912295
ACH1	0.445399	0.0121063	0.0677704
ACK1	-0.481472	0.00370435	0.0353604
ACL4	-1.28407	0.000151346	0.00648626
ACM1	0.267814	0.132335	0.297464
ACO1	-0.76983	0.00494252	0.0420369
ACO2	-0.111641	0.352127	0.541165
ACP1	0.733403	0.154186	0.32601
ACS1	0.330139	0.00298726	0.032139
ACS2	-0.496304	0.0129248	0.0703693
ACT1	-0.279037	0.0666966	0.192227
ADA2	-2.47744	6.26699e-05	0.00433133
ADD37	0.292346	0.383498	0.570518
ADD66	0.518751	0.0685687	0.195234
ADE1	-0.0213255	0.951141	0.974636
ADE12	0.10585	0.682926	0.803248
ADE13	-0.180865	0.516739	0.681493
ADE16	-0.0234972	0.804531	0.884357
ADE17	0.168542	0.157477	0.330792
ADE2	0.298136	0.0189748	0.0861896
ADE3	-0.317277	0.0873997	0.228632
ADE4	0.15955	0.527265	0.68944
ADE5,7	-0.168668	0.241004	0.428278
ADE6	-0.51144	0.000659286	0.0140272
ADE8	-0.310232	0.296508	0.488871
ADF1	0.33814	0.046375	0.154427
ADH1	-0.119888	0.382802	0.569743
ADH2	0.00825285	0.973358	0.985906
ADH3	0.230697	0.176187	0.353875
ADH4	0.359944	0.147464	0.317742
ADH5	0.116228	0.478292	0.651983
ADH6	-0.0270314	0.853965	0.915152
ADH7	0.233083	0.0155305	0.0771267
ADI1	-0.543017	0.0110488	0.0643175
ADK1	0.0859522	0.664765	0.790958
ADK2	0.26933	0.127722	0.290878
ADO1	2.00173	0.000175391	0.00703793
ADP1	0.804281	9.73738e-05	0.00526777
ADR1	0.303921	0.0622397	0.18487
ADY2	-0.0887437	0.360655	0.548968
ADY3	-0.568396	0.00400533	0.0372852
ADY4	-0.720016	0.0364557	0.131695
AEP1	0.393943	0.0950304	0.241417
AEP2	-0.102025	0.624693	0.76309
AEP3	0.247749	0.0372237	0.133592
AFB1	0.380115	0.00660912	0.049738
AFG1	-0.0871824	0.423814	0.605448
AFG2	-0.608563	0.0384638	0.136265
AFG3	0.724519	0.00396005	0.0370014
AFI1	0.300093	0.0493296	0.16093
AFR1	0.063615	0.570979	0.72624
AFT1	0.158379	0.3616	0.549546
AFT2	-0.0441019	0.851762	0.914681
AGA1	0.468016	0.00902876	0.0588264
AGA2	-1.80844	0.000877156	0.0167804
AGC1	-0.0997359	0.171739	0.348788
AGE1	-0.901933	0.00890776	0.0586503
AGE2	-0.982511	0.00198162	0.0260594
AGP1	0.186592	0.00552536	0.0452183
AGP2	0.241366	0.14856	0.318773
AGP3	0.393542	0.00204186	0.0265281
AGX1	0.100992	0.125246	0.287705
AHA1	-0.29639	0.073771	0.204575
AHC1	0.343024	0.00215774	0.0273342
AHC2	0.375799	0.086654	0.227464
AHP1	0.191078	0.420057	0.603549
AHT1	-0.301899	0.175825	0.353471
AI1	-0.833488	0.0107192	0.0635701
AI2	-0.697647	0.0246794	0.104004
AI3	-0.694641	0.0245319	0.103589
AI4	-0.780046	0.0129011	0.0703116
AI5_ALPHA	-0.69923	0.0146268	0.0747768
AI5_BETA	0.568016	0.0282818	0.113059
AIF1	0.298136	0.0189748	0.0861896
AIM10	0.503731	0.0345495	0.127321
AIM11	0.52683	0.0311214	0.119628
AIM14	-0.00769581	0.965316	0.98183
AIM17	-0.0198566	0.849508	0.913449
AIM18	-0.154905	0.346986	0.536202
AIM19	0.469357	0.0384097	0.136219
AIM2	-0.097355	0.528582	0.690683
AIM20	-0.139202	0.591329	0.740985
AIM21	-0.0876517	0.283079	0.474067
AIM22	0.321355	0.114179	0.269616
AIM23	-0.554352	0.00662035	0.0497462
AIM24	0.029083	0.787072	0.873349
AIM25	-0.195231	0.038298	0.135976
AIM26	-0.326485	0.130148	0.294023
AIM29	0.104938	0.668743	0.794261
AIM3	-0.0487084	0.736516	0.838683
AIM32	0.230363	0.0131075	0.0707356
AIM33	-0.266275	0.116518	0.273228
AIM34	0.482903	0.00029287	0.00947519
AIM36	0.0166583	0.933734	0.963817
AIM39	0.319858	0.00383549	0.0362149
AIM4	-0.113406	0.536006	0.697347
AIM41	-0.518855	0.0221498	0.0962624
AIM44	-0.0679105	0.414698	0.598384
AIM45	-0.247585	0.0596824	0.180359
AIM46	0.101515	0.343532	0.534553
AIM6	-0.417273	0.0894951	0.232455
AIM7	0.178512	0.422616	0.605094
AIM9	0.27301	0.148224	0.318656
AIP1	-0.0486993	0.721715	0.827683
AIR1	0.224455	0.180335	0.359255
AIR2	0.41257	0.042414	0.145268
AKL1	-0.231875	0.0245296	0.103589
AKR1	0.199389	0.305271	0.496865
AKR2	-0.161898	0.279057	0.470644
ALA1	-0.255715	0.178103	0.356528
ALB1	0.316716	0.132178	0.297332
ALD2	0.0630987	0.679231	0.801954
ALD3	0.155813	0.242364	0.429539
ALD4	0.38786	0.0321037	0.121563
ALD5	-0.168905	0.409807	0.593951
ALD6	0.565766	0.000154718	0.00650408
ALE1	0.0856954	0.533731	0.695342
ALF1	0.314204	0.0171274	0.082152
ALG1	-0.204633	0.488894	0.659985
ALG11	0.235408	0.270483	0.461169
ALG12	0.361232	0.0905121	0.234358
ALG13	-0.424144	0.237521	0.424925
ALG14	-0.359215	0.00781032	0.053928
ALG2	-0.650327	0.0218005	0.0952869
ALG3	-0.589843	0.00909099	0.0589976
ALG5	-0.985173	0.0181313	0.0846898
ALG6	-0.199367	0.136388	0.30288
ALG7	0.286102	0.300155	0.492424
ALG8	-0.0373053	0.83812	0.907322
ALG9	-0.243067	0.0924149	0.237978
ALK1	0.00823481	0.926564	0.960399
ALK2	0.525565	0.0051958	0.0433531
ALO1	0.278341	0.0224956	0.0972944
ALP1	-0.322206	0.00998082	0.061853
ALR1	0.261961	0.113731	0.26904
ALR2	0.269479	0.00270772	0.030558
ALT1	-0.309923	0.0735173	0.204102
ALT2	0.175635	0.0356966	0.129867
ALY1	0.446908	0.0362276	0.131231
ALY2	-0.0190965	0.882507	0.934521
AMA1	0.142793	0.322372	0.515295
AMD1	0.197446	0.110086	0.263632
AMD2	-0.193845	0.112971	0.268199
AME1	-0.0946407	0.787278	0.873352
AMF1	0.287176	0.0686403	0.195354
AMN1	0.2839	0.0796101	0.214635
AMS1	0.266964	0.0650149	0.189197
ANB1	-0.0814544	0.581275	0.733119
ANP1	-0.709252	0.000558233	0.0130917
ANR2	0.0433822	0.703766	0.816037
ANS1	0.342286	0.0239233	0.101998
ANT1	-0.254204	0.0646498	0.188629
ANY1	0.300135	0.107275	0.259632
AOS1	0.876825	0.0866416	0.227464
APA1	0.500846	0.00041084	0.0112807
APA2	-0.314066	0.115288	0.271363
APC1	-0.0174154	0.918387	0.955296
APC11	0.514222	0.0936409	0.239959
APC2	0.117545	0.580894	0.73292
APC4	0.344208	0.230961	0.41843
APC5	-0.0444251	0.852087	0.914741
APC9	0.0287234	0.90453	0.946611
APD1	0.371242	0.0715851	0.200026
APE1	-0.188249	0.0547124	0.171464
APE2	0.200633	0.119473	0.277797
APE3	0.259119	0.0266462	0.109642
APE4	-0.140578	0.335644	0.527064
API2	-0.418776	0.00252959	0.029445
APJ1	0.0365276	0.838998	0.90762
APL1	0.293749	0.00444125	0.0391875
APL2	-0.360133	0.00891307	0.0586503
APL3	-0.0508315	0.532293	0.694021
APL4	-0.165482	0.126138	0.288564
APL5	0.260883	0.15345	0.325066
APL6	0.0657221	0.743044	0.843352
APM1	-0.480827	0.00753461	0.0531787
APM2	0.102885	0.234945	0.422401
APM3	0.0774419	0.713393	0.822283
APM4	0.143803	0.233966	0.42164
APN1	-0.147756	0.367951	0.555207
APN2	-0.566093	0.000733442	0.0149405
APP1	-0.103738	0.507531	0.675207
APQ12	0.323138	0.362034	0.549546
APQ13	-0.851793	0.001857	0.0255871
APS1	-0.629268	0.0155692	0.0772076
APS2	0.115752	0.551368	0.709777
APS3	0.718164	0.000339782	0.0102085
APT1	-0.0852475	0.574225	0.728685
APT2	-0.248533	0.275023	0.466456
AQR1	-0.177401	0.230139	0.4174
AQY1	0.282145	0.0869945	0.227933
AQY2	0.488203	0.0136	0.0718906
AQY3	0.189113	0.0741559	0.20547
ARA1	-0.223471	0.0589481	0.178795
ARA2	0.174358	0.28685	0.477963
ARB1	-0.636147	0.00626585	0.0480309
ARC1	-0.462632	0.0279491	0.112273
ARC15	0.194405	0.69818	0.811981
ARC18	-0.909969	0.119242	0.277699
ARC19	-0.417567	0.278972	0.470644
ARC35	-0.441575	0.0599856	0.180861
ARC40	-0.49765	0.0785369	0.213135
ARD1	1.00443	0.00256016	0.0295953
ARE1	0.28747	0.00510238	0.0428444
ARE2	-0.0722707	0.766177	0.859556
ARF1	-1.00341	0.023747	0.101443
ARF2	0.0856359	0.710941	0.821095
ARF3	-0.0764543	0.748317	0.846425
ARG1	0.107513	0.500427	0.6694
ARG2	-0.00981999	0.969149	0.983555
ARG3	-0.392872	0.0648643	0.188842
ARG4	-0.138659	0.538023	0.699281
ARG5,6	0.518286	0.116364	0.27305
ARG7	-0.277321	0.314773	0.507505
ARG8	-0.0520704	0.811503	0.888654
ARG80	0.645798	0.000303057	0.00966268
ARG81	0.13246	0.103111	0.254026
ARG82	-0.732191	0.0154173	0.0769117
ARH1	-0.0132568	0.957737	0.978471
ARI1	-0.219627	0.186019	0.368023
ARK1	0.54859	0.0121704	0.0679129
ARL1	-0.631303	0.0216401	0.0947741
ARL3	-0.307349	0.181304	0.36075
ARN1	0.566411	0.00507268	0.0427881
ARN2	0.137165	0.129346	0.292954
ARO1	-0.166457	0.197274	0.380334
ARO10	-0.153546	0.296776	0.489191
ARO2	0.214372	0.234858	0.422401
ARO3	0.214948	0.200427	0.383983
ARO4	-0.306296	0.0507177	0.163198
ARO7	-0.33881	0.204631	0.388592
ARO8	0.180029	0.205777	0.38993
ARO80	-0.14506	0.339595	0.531876
ARO9	0.459763	0.0987312	0.247109
ARP1	0.712958	0.108294	0.261044
ARP10	0.0247188	0.845896	0.911531
ARP2	-0.145996	0.633571	0.769661
ARP3	0.120048	0.663339	0.789932
ARP4	0.471243	0.130839	0.294711
ARP5	0.419575	0.271553	0.462755
ARP6	0.0478633	0.608066	0.75405
ARP7	-0.373531	0.240549	0.427701
ARP8	1.01616	0.00212597	0.0271401
ARP9	-1.61477	0.00913313	0.0590388
ARR1	0.501557	0.00469483	0.0405044
ARR2	-0.212763	0.373648	0.561238
ARR3	0.00124991	0.99444	0.996574
ART10	-0.519504	0.0539587	0.169746
ART2	0.557093	7.09225e-06	0.0012651
ART3	0.6689	0.00028797	0.00940891
ART5	-0.170702	0.100726	0.250581
ARV1	-1.54702	0.00212534	0.0271401
ARX1	-0.141056	0.442026	0.620982
ASA1	0.633049	0.049741	0.161615
ASC1	1.10285	0.00360473	0.0350286
ASE1	0.308298	0.0660395	0.190832
ASF1	0.225403	0.520976	0.684404
ASF2	-0.303306	0.0273664	0.110948
ASG1	0.207167	0.155692	0.327982
ASG7	0.322314	0.00103599	0.0183886
ASH1	-0.0593978	0.422514	0.605094
ASI1	-0.673906	0.0013761	0.0214871
ASI2	-0.374794	0.230005	0.417386
ASI3	0.134938	0.189316	0.37189
ASK1	0.493553	0.00154966	0.0227362
ASK10	0.591023	0.00234022	0.0285498
ASM4	-0.160997	0.459366	0.635335
ASN1	-0.10608	0.297887	0.490246
ASN2	0.250916	0.0510842	0.163906
ASP1	0.0320892	0.733134	0.83613
ASP3-1	-0.0600914	0.454585	0.631895
ASP3-2	-0.0584566	0.412111	0.595953
ASP3-3	-0.00474818	0.950415	0.974402
ASP3-4	-0.0412963	0.601053	0.748199
ASR1	0.3058	0.0116748	0.0666438
AST1	-0.0910975	0.36887	0.556213
AST2	-0.0243968	0.870992	0.926288
ATC1	0.14399	0.493499	0.664424
ATE1	0.0426126	0.6943	0.810273
ATF1	0.237949	0.11405	0.269505
ATF2	-0.0618224	0.583271	0.734935
ATG1	-0.509235	0.000383662	0.0110219
ATG10	-0.12119	0.533039	0.694582
ATG11	-0.200067	0.0497355	0.161615
ATG12	-0.245727	0.399564	0.586027
ATG13	-0.435646	0.0014764	0.0221665
ATG14	-0.0616004	0.620549	0.760881
ATG15	0.32175	0.00864863	0.0577743
ATG16	-0.586787	0.00066752	0.0140755
ATG17	-0.269817	0.429768	0.609338
ATG18	0.00825318	0.962403	0.98079
ATG19	-0.131815	0.162714	0.338569
ATG2	-0.111204	0.38116	0.568501
ATG20	-0.0407494	0.852775	0.915048
ATG21	-0.00683754	0.965935	0.982004
ATG22	-0.0769791	0.611662	0.755231
ATG23	-0.399748	0.0149855	0.0755621
ATG26	-0.278403	0.0617229	0.183914
ATG27	0.351725	0.0281748	0.112767
ATG29	-0.734111	0.0920838	0.237218
ATG3	0.10281	0.214965	0.399204
ATG31	-0.120514	0.358635	0.547281
ATG32	0.578258	0.00167022	0.0240162
ATG33	-0.572158	0.00751013	0.0531125
ATG34	0.174738	0.334829	0.526614
ATG36	0.200017	0.362351	0.549787
ATG38	-0.0753533	0.663479	0.789932
ATG39	-0.18006	0.362588	0.550006
ATG4	-0.452838	0.00314409	0.0329904
ATG40	-0.790758	0.0709309	0.198842
ATG41	-0.964435	0.00804569	0.0552467
ATG5	-0.142663	0.302117	0.493802
ATG7	0.0795077	0.547226	0.706927
ATG8	-0.728121	0.105072	0.256368
ATG9	-0.0382158	0.79043	0.874868
ATH1	0.269591	0.0120169	0.0675567
ATM1	0.524127	0.172962	0.349847
ATO2	0.370908	6.36575e-05	0.00433133
ATO3	0.129851	0.206564	0.390774
ATP1	0.536163	0.0109356	0.0642125
ATP10	-0.575961	0.138058	0.304744
ATP11	0.162721	0.667888	0.793673
ATP12	-0.124214	0.610081	0.754709
ATP14	-0.390836	0.280215	0.471212
ATP15	-0.475338	0.118491	0.276626
ATP16	0.363825	0.189089	0.371867
ATP17	0.00788072	0.972147	0.985193
ATP18	0.189599	0.584675	0.735681
ATP19	-0.268325	0.358832	0.547455
ATP2	0.481106	0.035754	0.129943
ATP20	-0.354032	0.280208	0.471212
ATP22	0.0506312	0.804802	0.884357
ATP23	0.335297	0.0107484	0.0635701
ATP25	-0.172118	0.474132	0.648385
ATP3	0.367596	0.17211	0.348917
ATP4	0.304945	0.221774	0.407378
ATP5	0.16734	0.636451	0.771739
ATP6	-1.35583	0.0199679	0.0893517
ATP7	-1.09396	0.00357806	0.0350286
ATP8	0.298136	0.0189748	0.0861896
ATR1	0.137634	0.274142	0.465486
ATS1	0.593652	0.000867435	0.0166427
ATX1	-0.690459	0.149548	0.319968
ATX2	0.37153	0.0533043	0.168652
AUA1	1.07024	0.0111531	0.064855
AUR1	-0.0921026	0.67459	0.798474
AUS1	0.411682	0.00106376	0.0187222
AVL9	-0.0650028	0.606728	0.752991
AVO1	0.129237	0.384067	0.57091
AVO2	-0.245998	0.0909172	0.235038
AVT1	0.266414	0.00464075	0.0402483
AVT2	0.122512	0.280915	0.471886
AVT3	0.0216934	0.798399	0.88011
AVT4	0.0124432	0.932071	0.962997
AVT5	0.602122	0.0582674	0.177219
AVT6	0.186016	0.39021	0.575891
AVT7	0.225562	0.0311768	0.119771
AXL1	0.297241	0.0602851	0.181102
AXL2	-2.77556	9.61519e-07	0.000453287
AYR1	0.406984	0.083892	0.222186
AYT1	0.101899	0.493587	0.664424
AZF1	0.441685	0.0281332	0.112669
AZR1	0.241547	0.306838	0.498923
BAG7	-0.187127	0.181837	0.361401
BAP2	-0.0522835	0.550919	0.709514
BAP3	0.151241	0.108052	0.260875
BAR1	-0.639281	0.000207946	0.00771036
BAS1	0.0814955	0.610043	0.754709
BAT1	-0.112222	0.622046	0.761406
BAT2	-0.0560067	0.495276	0.66539
BBC1	-1.06794	0.000642711	0.0137892
BBP1	-0.285515	0.389468	0.575254
BCD1	0.180426	0.336303	0.527723
BCH1	0.0328665	0.81134	0.888623
BCH2	-0.206042	0.0625614	0.185451
BCK1	2.19829	5.10025e-05	0.00386915
BCK2	0.233648	0.0768158	0.21028
BCP1	-0.197153	0.427476	0.607262
BCS1	0.228242	0.302862	0.494475
BCY1	0.00558102	0.970629	0.984199
BDF1	-0.424423	0.122907	0.283433
BDF2	-0.135902	0.61784	0.759215
BDH1	0.221287	0.0494133	0.161003
BDH2	-0.173455	0.0415308	0.143359
BDP1	0.206511	0.217849	0.403197
BDS1	0.0391766	0.609377	0.754709
BEM1	-4.28916	0.000742228	0.0150729
BEM2	-0.354252	0.0977139	0.2454
BEM3	-4.86019	2.0338e-06	0.000610141
BEM4	-2.03022	1.76312e-06	0.000610141
BER1	0.599378	0.10667	0.258641
BET1	0.836458	0.0462335	0.154034
BET2	-0.0218681	0.93656	0.965828
BET3	0.310349	0.102222	0.253014
BET4	0.498551	0.212223	0.39641
BET5	0.308136	0.417112	0.600948
BFA1	0.283879	0.00333347	0.0340045
BFR1	-0.750716	0.011003	0.0642652
BFR2	-0.239231	0.485592	0.658498
BGL2	-1.09818	0.00647587	0.0490146
BI2	-2.48484	0.0033842	0.0344543
BI3	-2.24708	0.00357306	0.0350286
BI4	-2.44016	0.00396352	0.0370014
BIG1	0.316979	0.358236	0.546925
BIK1	1.02081	5.83991e-06	0.00113926
BIM1	0.935445	0.000570103	0.0131104
BIO2	-0.072322	0.551056	0.709514
BIO3	0.190483	0.195365	0.378459
BIO4	0.296699	0.00267985	0.0304284
BIO5	0.14369	0.126018	0.288491
BIR1	0.324999	0.0446545	0.150598
BIT2	0.154043	0.206008	0.390145
BIT61	-0.0928214	0.29124	0.48296
BLI1	-0.315141	0.28643	0.477625
BLM10	0.496698	6.3101e-05	0.00433133
BLS1	0.069963	0.875527	0.929907
BMH1	0.275344	0.109908	0.263299
BMH2	0.0492011	0.714173	0.822464
BMS1	-0.132513	0.353269	0.541975
BMT2	0.244786	0.160555	0.335655
BMT5	-0.552217	0.0136518	0.0718906
BMT6	-0.762862	0.000258464	0.00874802
BNA1	0.326218	0.0538387	0.16953
BNA2	0.202713	0.0307463	0.118833
BNA3	0.0968876	0.610285	0.754709
BNA4	0.106403	0.386782	0.573525
BNA5	-0.50941	0.0936621	0.239959
BNA6	-0.124378	0.278654	0.470604
BNA7	0.0691054	0.718321	0.825225
BNI1	-1.74841	1.97373e-07	0.000184207
BNI4	0.529974	0.0150357	0.0755621
BNI5	0.340504	0.293848	0.485577
BNR1	-0.178837	0.113186	0.268199
BNS1	-0.0984144	0.575527	0.729494
BOI1	-0.613159	0.00277202	0.0310401
BOI2	0.156851	0.216136	0.400589
BOL1	-0.108774	0.471591	0.646417
BOL2	-0.586183	0.103717	0.254707
BOL3	0.481658	0.0349598	0.128257
BOP2	-1.12218	0.00057251	0.01312
BOP3	0.20639	0.0861108	0.226607
BOR1	0.117997	0.417535	0.601163
BOS1	-0.0683491	0.720418	0.82659
BPH1	-0.494215	0.00175063	0.0246358
BPL1	-0.18586	0.445377	0.623831
BPT1	0.117812	0.255389	0.444154
BRE1	0.30025	0.529768	0.691548
BRE2	0.243224	0.38839	0.574764
BRE4	0.187946	0.0309951	0.119281
BRE5	-0.746442	0.0146665	0.0748132
BRF1	-0.0969283	0.700635	0.813975
BRL1	-0.0900565	0.552352	0.710767
BRN1	-0.257557	0.102654	0.25351
BRO1	0.0860989	0.678952	0.801768
BRP1	0.153863	0.251998	0.439415
BRR1	-0.0901242	0.514451	0.679755
BRR2	-0.287843	0.0628939	0.185957
BRR6	0.375864	0.280753	0.471733
BRX1	-0.0401541	0.807663	0.886172
BSC1	0.496288	0.0079814	0.0548721
BSC2	0.305293	0.109738	0.26299
BSC3	0.470851	0.0630954	0.186155
BSC4	-0.271036	0.132625	0.297627
BSC5	0.061294	0.651675	0.781725
BSC6	0.19271	0.121264	0.280921
BSD2	-0.878826	0.00157013	0.0229267
BSP1	0.114122	0.651908	0.781863
BST1	-0.417612	0.0209428	0.0923947
BTN2	-0.326521	0.148568	0.318773
BTS1	-0.984061	0.000601646	0.0133699
BTT1	-0.606591	0.0552236	0.172574
BUB1	1.7714	0.000103507	0.00529569
BUB2	0.373194	0.00934212	0.0598621
BUB3	1.04875	0.00237812	0.028629
BUD13	0.0211544	0.88801	0.938039
BUD14	-0.0828892	0.284916	0.475941
BUD16	0.0555521	0.752896	0.850003
BUD17	-0.0892052	0.57647	0.729989
BUD19	-1.19208	0.0479487	0.158073
BUD2	-2.0084	4.46874e-06	0.000951409
BUD20	-0.268818	0.395628	0.581546
BUD21	0.403038	0.130172	0.294023
BUD22	-0.189675	0.0184298	0.0856594
BUD23	0.39176	0.0726729	0.202124
BUD25	-0.0188417	0.871892	0.927096
BUD26	-0.277997	0.207204	0.391094
BUD27	-0.0561359	0.499525	0.668599
BUD28	-0.212861	0.617314	0.758993
BUD3	0.327406	0.00130448	0.0207961
BUD30	-0.277504	0.480143	0.653012
BUD31	0.168995	0.437787	0.617524
BUD32	-0.204842	0.381682	0.568903
BUD4	-0.290518	0.00730864	0.0522734
BUD5	-1.11281	2.72156e-06	0.000690768
BUD6	-0.839128	0.00203025	0.0264815
BUD7	0.553392	0.00308051	0.0325963
BUD8	-0.0211467	0.914182	0.952874
BUD9	0.39617	0.00129941	0.0207654
BUG1	0.186785	0.548771	0.70823
BUL1	-0.380278	0.104954	0.256175
BUL2	-0.0346501	0.774491	0.864328
BUR2	-1.42505	0.0105587	0.0635701
BUR6	-0.0913776	0.730013	0.834169
BXI1	0.314824	0.153565	0.325129
BYE1	0.142139	0.300723	0.493147
BZZ1	0.702157	0.00190185	0.0258808
CAB1	-0.227672	0.516844	0.681493
CAB2	0.559331	0.506112	0.674455
CAB3	-0.337991	0.152513	0.324079
CAB4	-1.0686	0.0631533	0.186235
CAB5	-0.266561	0.409846	0.593951
CAC2	-0.00514746	0.974627	0.986737
CAD1	0.0993387	0.50987	0.676819
CAF120	0.242616	0.0356402	0.129815
CAF130	0.271949	0.0191728	0.0867904
CAF16	0.211048	0.0956604	0.242457
CAF20	0.107545	0.599452	0.747492
CAF4	0.31781	0.00149706	0.0223038
CAF40	-0.272936	0.167877	0.344738
CAJ1	0.404109	0.0238467	0.101738
CAK1	0.0981717	0.736913	0.838839
CAM1	0.37028	0.0576977	0.176298
CAN1	-7.31396	1.72619e-05	0.00203173
CAP1	-1.63979	2.188e-05	0.00236734
CAP2	-2.33871	0.00153673	0.0226393
CAR1	0.0736775	0.425564	0.606547
CAR2	-0.176429	0.292599	0.484481
CAT2	0.220399	0.00899997	0.0588264
CAT5	0.290828	0.345789	0.535801
CAT8	-0.172272	0.0744057	0.205816
CAX4	-0.157916	0.517497	0.681869
CBC2	0.261273	0.174024	0.351133
CBF1	0.318128	0.171643	0.348788
CBF2	-0.297009	0.14538	0.31516
CBF5	-0.651757	0.00980304	0.0612111
CBK1	-0.542535	0.00645162	0.0489433
CBP1	0.517875	0.00238575	0.028629
CBP2	0.61517	0.00168524	0.0241795
CBP3	0.649378	0.045173	0.151649
CBP4	-0.0251073	0.879152	0.931813
CBP6	0.373319	0.108105	0.260875
CBR1	0.390951	0.0466312	0.154656
CBS1	-0.202415	0.49726	0.666514
CBS2	-0.604692	0.0574318	0.175649
CBT1	0.194019	0.534793	0.69618
CCA1	-0.191949	0.628394	0.76641
CCC1	-0.364925	0.0483534	0.158536
CCC2	-0.168658	0.238913	0.426367
CCE1	0.0897523	0.42425	0.60594
CCH1	-0.366584	0.00603981	0.0469775
CCL1	-0.124348	0.653484	0.782354
CCM1	-0.180021	0.350592	0.539876
CCP1	0.229372	0.0528025	0.167627
CCR4	0.510483	0.00359642	0.0350286
CCS1	-1.05717	0.00243304	0.0288295
CCT2	-0.0149118	0.936062	0.965616
CCT3	0.269765	0.545772	0.706681
CCT4	-0.345956	0.189674	0.372242
CCT5	-0.14092	0.235293	0.422797
CCT6	-0.20597	0.422134	0.605094
CCT7	-0.221232	0.491774	0.662525
CCT8	-0.0362247	0.857902	0.918287
CCW12	0.833964	0.0708345	0.198842
CCW14	-0.397209	0.282541	0.473533
CCZ1	-0.3314	0.155138	0.327547
CDA1	-0.697866	0.0170738	0.0820577
CDA2	0.25435	0.348115	0.537189
CDC1	-0.101713	0.628623	0.76641
CDC10	-0.642319	0.0837702	0.222186
CDC11	1.32425	0.000892309	0.0170209
CDC12	-0.243151	0.408832	0.593291
CDC123	-0.867738	0.0655332	0.189951
CDC13	0.0914554	0.411253	0.595104
CDC14	0.158432	0.574654	0.729023
CDC15	0.0479377	0.826723	0.900095
CDC16	0.0652443	0.717091	0.824225
CDC19	-0.258308	0.43639	0.616253
CDC20	-0.0228352	0.930147	0.962119
CDC21	0.316212	0.218859	0.404103
CDC23	-0.138261	0.367564	0.554877
CDC24	-0.162267	0.437302	0.617235
CDC25	-0.0526532	0.832221	0.904284
CDC26	0.513723	0.0564724	0.174085
CDC27	0.473694	0.0700644	0.197618
CDC28	-0.713911	0.0169094	0.0815807
CDC3	-0.190162	0.420235	0.603549
CDC31	-0.507468	0.0775423	0.211433
CDC33	-0.506072	0.171127	0.348619
CDC34	-0.275701	0.328627	0.520912
CDC36	0.231841	0.494668	0.665066
CDC37	-0.589547	0.0548266	0.17174
CDC39	0.209716	0.14643	0.316346
CDC4	0.150175	0.499146	0.668228
CDC40	-0.0920012	0.691361	0.807751
CDC42	-0.105825	0.812784	0.889466
CDC43	-0.190971	0.437906	0.61756
CDC45	0.443467	0.161058	0.336326
CDC48	-0.707479	2.53166e-05	0.00257061
CDC5	-0.439228	0.147509	0.317742
CDC50	-0.221565	0.166805	0.344036
CDC53	0.0407598	0.836564	0.906174
CDC55	-0.555471	0.0040533	0.0374673
CDC6	-0.0858255	0.793811	0.877433
CDC60	-0.325963	0.0657085	0.190125
CDC7	0.300503	0.183505	0.364141
CDC73	-0.244964	0.313452	0.506581
CDC8	-0.111771	0.793804	0.877433
CDC9	7.90648e-05	0.999651	0.999729
CDD1	-0.156322	0.646756	0.778656
CDH1	-0.658505	0.00010224	0.00527173
CDS1	0.3789	0.546988	0.706884
CEF1	0.576799	0.0274656	0.111006
CEG1	0.192609	0.519514	0.683163
CEM1	0.0292367	0.854335	0.915152
CEP3	-0.163585	0.171691	0.348788
CET1	-0.435282	0.171246	0.348619
CEX1	-0.281799	0.0500446	0.162216
CFD1	0.120827	0.171549	0.348788
CFT1	-0.0226891	0.896746	0.942486
CFT2	-0.528007	0.071831	0.200459
CGI121	-0.267674	0.288194	0.47996
CGR1	-0.131167	0.513971	0.679446
CHA1	0.330348	0.0646773	0.188629
CHA4	-0.312017	0.0525144	0.166873
CHC1	-0.0849329	0.73172	0.835333
CHD1	-0.651972	0.00295711	0.031995
CHK1	0.0905332	0.546633	0.706853
CHL1	0.131933	0.359933	0.548501
CHL4	-0.214354	0.282469	0.473531
CHO1	-0.664321	0.0362817	0.131339
CHO2	-0.103347	0.334414	0.526375
CHS1	0.824613	0.00218776	0.0274912
CHS2	-0.292999	0.0743297	0.205731
CHS3	-1.24325	2.91727e-05	0.00272809
CHS5	-0.368559	0.0719836	0.200715
CHS6	-1.48633	6.31312e-06	0.00115741
CHS7	-1.64167	0.000724947	0.0149054
CHZ1	-0.0488588	0.912785	0.95232
CIA1	0.128522	0.486099	0.658692
CIC1	-0.298417	0.48782	0.659216
CIK1	0.0769345	0.795266	0.878159
CIN1	-0.0861047	0.353925	0.542603
CIN2	-0.250819	0.288324	0.480055
CIN4	0.197268	0.435068	0.615266
CIN5	-0.728079	0.0409194	0.142066
CIN8	0.434365	0.0150888	0.0756775
CIR1	-0.194006	0.438763	0.617965
CIR2	0.023931	0.830575	0.903097
CIS1	-0.958585	0.00840275	0.05659
CIS3	-0.197445	0.164972	0.34175
CIT1	-0.297289	0.00409452	0.0376376
CIT2	0.344245	0.000323393	0.00988144
CIT3	0.139629	0.0512666	0.164332
CKA1	0.0300638	0.805818	0.885178
CKA2	-0.143062	0.486521	0.658692
CKB1	0.29415	0.304588	0.496121
CKB2	0.184312	0.420958	0.603848
CKI1	-0.695959	0.00194534	0.0259903
CKS1	0.00643677	0.977572	0.988428
CLA4	-0.370581	0.0772938	0.211166
CLB1	0.17502	0.159987	0.334786
CLB2	0.377847	0.0342682	0.126635
CLB3	0.200782	0.166511	0.343644
CLB4	-0.0680667	0.747742	0.846092
CLB5	-0.179769	0.294894	0.487063
CLB6	0.183846	0.293504	0.485375
CLC1	-0.0331842	0.929723	0.962119
CLD1	-0.171317	0.269852	0.460808
CLF1	-0.344457	0.055782	0.173334
CLG1	-0.262315	0.278138	0.470213
CLN1	-0.715907	0.00675941	0.0504662
CLN2	-0.736582	0.000101668	0.00527173
CLN3	1.03416	3.2887e-05	0.00297335
CLP1	-0.599275	0.140285	0.308216
CLU1	0.49681	0.000308791	0.00975129
CMC1	-0.780018	0.0170265	0.0819654
CMC2	0.444336	0.102813	0.2537
CMC4	-0.0209162	0.891162	0.940113
CMD1	0.221301	0.668337	0.794064
CMK1	0.358741	0.00436931	0.0390751
CMK2	0.119453	0.332409	0.524982
CMP2	0.695841	0.00063803	0.0137892
CMR1	-0.233113	0.0620569	0.18466
CMR3	0.0304223	0.786737	0.87327
CMS1	-0.314928	0.0927976	0.238777
CNA1	-0.178332	0.241675	0.428894
CNB1	-1.22849	0.0564764	0.174085
CNE1	0.467979	0.0149556	0.0755621
CNL1	-0.497734	0.022026	0.0959547
CNM67	0.112139	0.623909	0.762683
CNN1	-0.263274	0.154213	0.32601
CNS1	-0.788047	0.00564489	0.0453753
COA1	-0.0194764	0.909627	0.950829
COA2	0.601427	0.0293744	0.115856
COA3	0.244877	0.335513	0.526983
COA4	0.0592035	0.768515	0.860862
COA6	0.305111	0.237073	0.424363
COB	-2.3617	0.00416004	0.038059
COF1	-0.470552	0.18185	0.361401
COG1	-1.51192	0.000157628	0.00658446
COG2	-0.37599	0.276651	0.468059
COG3	-0.317277	0.130269	0.294041
COG4	-0.0210434	0.925922	0.960399
COG5	-0.504567	0.145303	0.31516
COG6	0.00312805	0.983903	0.991111
COG7	0.135438	0.554024	0.712363
COG8	-0.0222743	0.895277	0.942247
COP1	-0.288093	0.326889	0.519121
COQ1	0.00250847	0.989927	0.994813
COQ10	0.0322859	0.860166	0.919088
COQ11	-1.77041	0.000816585	0.0159925
COQ2	0.331359	0.0596168	0.180326
COQ3	0.0162103	0.926103	0.960399
COQ4	0.0721619	0.697582	0.811428
COQ5	0.112457	0.443237	0.622021
COQ6	0.380216	0.0198595	0.0891044
COQ8	-0.469333	0.0426578	0.145801
COQ9	-0.538847	0.00241289	0.0286938
COR1	0.309151	0.194699	0.378138
COS1	-0.286425	0.116536	0.273228
COS10	0.126282	0.240237	0.427561
COS111	0.0877235	0.635643	0.771042
COS12	0.298136	0.0189748	0.0861896
COS2	-0.135308	0.176375	0.354146
COS3	-0.185271	0.166312	0.34334
COS4	-0.0189749	0.904045	0.946544
COS5	-0.0896628	0.548004	0.707552
COS6	-0.0607678	0.726883	0.83202
COS7	-0.176902	0.369634	0.557042
COS8	0.0528606	0.726194	0.831614
COS9	0.345317	0.038131	0.135815
COT1	0.152906	0.142707	0.312394
COX1	-0.695503	0.0148526	0.0752896
COX10	-0.0817245	0.735885	0.838483
COX11	0.590123	0.0253013	0.106024
COX12	-0.130893	0.713651	0.822371
COX13	-0.118128	0.661048	0.788241
COX14	0.261486	0.431437	0.61098
COX15	0.181842	0.251962	0.439415
COX16	-0.00559002	0.97132	0.984597
COX17	0.16655	0.527033	0.689341
COX18	0.339161	0.214674	0.399001
COX19	-0.715746	0.0616955	0.183914
COX2	-1.89558	0.00215323	0.0273295
COX20	0.423264	0.0429559	0.146477
COX23	0.337019	0.00768705	0.053797
COX26	0.507963	0.128075	0.291382
COX3	-0.804088	0.0651531	0.189285
COX4	-0.576803	0.127308	0.290136
COX5A	-0.017443	0.916595	0.954485
COX5B	-0.960445	0.00102784	0.0183842
COX6	0.335558	0.390878	0.576361
COX7	0.388468	0.431482	0.61098
COX8	-0.631732	0.171856	0.348892
COX9	0.0437255	0.919265	0.955908
COY1	-0.481445	0.014528	0.0745024
CPA1	-0.177572	0.301022	0.493147
CPA2	-0.724004	0.0168771	0.0814844
CPD1	0.471469	0.00153269	0.0226303
CPR1	-0.222735	0.379391	0.566896
CPR2	0.385572	0.0483422	0.158536
CPR3	0.334137	0.0021687	0.0273679
CPR4	0.79981	0.00258179	0.0297555
CPR5	0.0900388	0.448401	0.627001
CPR6	-0.148626	0.573425	0.728081
CPR7	-0.0721804	0.697093	0.811131
CPR8	0.108156	0.195335	0.378459
CPS1	0.52025	0.0289742	0.114922
CPT1	-0.28976	0.152513	0.324079
CRC1	-0.197503	0.311657	0.504523
CRD1	-0.270436	0.205261	0.389176
CRF1	-0.0449285	0.856058	0.916759
CRG1	-0.273608	0.245398	0.432825
CRH1	0.0227501	0.837258	0.906777
CRM1	-0.718893	0.00224507	0.027748
CRN1	-0.376347	0.0076946	0.053797
CRP1	-0.233009	0.11771	0.275297
CRR1	0.125404	0.502953	0.671553
CRT10	0.371745	0.00832488	0.0564002
CRZ1	0.214514	0.0505917	0.163119
CSC1	-0.249556	0.310358	0.503284
CSE1	-0.746506	0.0101879	0.0624618
CSE2	-0.00513255	0.984942	0.991855
CSE4	0.17576	0.700812	0.814037
CSF1	0.629727	0.000313037	0.00979167
CSG2	0.249586	0.175153	0.35255
CSH1	-0.431688	0.114472	0.26973
CSI1	0.313381	0.178821	0.35721
CSI2	0.0105368	0.934806	0.964621
CSL4	0.0133701	0.931492	0.962707
CSM1	-0.286356	0.201903	0.385345
CSM2	0.0757134	0.623138	0.762177
CSM3	0.166679	0.307328	0.499341
CSM4	0.230595	0.547039	0.706884
CSN12	-0.0745845	0.301376	0.493324
CSN9	-1.29355	0.0201125	0.0898733
CSR1	0.120599	0.368554	0.555863
CSR2	0.0466131	0.593513	0.742876
CSS1	-0.0371828	0.737668	0.839126
CSS2	0.310839	0.188841	0.37149
CSS3	-0.0225489	0.90672	0.948091
CST26	-0.21306	0.197327	0.380334
CST6	0.227756	0.112234	0.267198
CST9	-0.380884	0.188509	0.371058
CTA1	0.00509143	0.957756	0.978471
CTF13	-0.818803	0.00624322	0.0479131
CTF18	-0.00489496	0.97881	0.988697
CTF19	0.391432	0.00468894	0.0405044
CTF3	-0.124661	0.425033	0.606403
CTF4	0.0724617	0.619884	0.760736
CTF8	0.0200176	0.935263	0.964942
CTH1	-0.150045	0.324946	0.517031
CTI6	-1.09003	9.31296e-05	0.00512213
CTK1	-0.75865	0.0268561	0.110025
CTK2	0.266053	0.38001	0.567389
CTK3	-0.304701	0.305072	0.496664
CTL1	-0.349726	0.00230965	0.0282814
CTM1	-0.186678	0.214816	0.399038
CTO1	-0.16973	0.170913	0.348619
CTP1	0.277871	0.0104679	0.0633835
CTR1	-0.0116321	0.926259	0.960399
CTR2	0.171924	0.112155	0.267133
CTR3	-0.256451	0.215705	0.400127
CTR86	0.164932	0.211696	0.395918
CTR9	-0.370071	0.321336	0.513969
CTS1	0.0793346	0.799931	0.880952
CTS2	-0.321342	0.0708368	0.198842
CTT1	-0.144515	0.267703	0.457968
CUB1	0.18427	0.356328	0.544984
CUE1	-0.0791531	0.704474	0.816197
CUE2	-0.0984814	0.513247	0.679116
CUE3	-0.199485	0.34615	0.535801
CUE4	0.387467	0.00485078	0.0415781
CUE5	-0.29616	0.0272877	0.110878
CUL3	0.283752	0.016823	0.0812826
CUP1-1	-0.150773	0.0444419	0.150111
CUP1-2	-0.142653	0.127578	0.290652
CUP2	0.180837	0.283341	0.474201
CUP9	-0.0217154	0.861992	0.919829
CUR1	0.18946	0.360158	0.54859
CUS1	-0.0652768	0.523588	0.686454
CUS2	-0.497208	0.0294204	0.115856
CUZ1	-0.254198	0.218478	0.403964
CWC15	-0.288648	0.0709504	0.198842
CWC2	0.15905	0.442724	0.621433
CWC21	0.376439	0.0143449	0.0738792
CWC22	0.34774	0.0916707	0.236338
CWC23	-0.095384	0.828214	0.901272
CWC24	-0.279521	0.329745	0.522149
CWC25	0.246141	0.455127	0.631988
CWC27	0.358579	0.0425741	0.145666
CWH36	0.537424	0.0775576	0.211433
CWH41	0.23921	0.171023	0.348619
CWH43	-1.00069	0.00278941	0.0311508
CWP1	-0.223871	0.0388351	0.136915
CWP2	-2.46908	2.21273e-06	0.000612833
CYB2	0.157594	0.040259	0.140342
CYB5	0.356395	0.378679	0.565972
CYC1	-0.0831469	0.639035	0.772885
CYC2	-0.177728	0.17226	0.348962
CYC3	0.710265	0.000382886	0.0110219
CYC7	0.324501	0.226541	0.41326
CYC8	-0.311858	0.305046	0.496664
CYK3	0.442559	0.0188734	0.0861896
CYM1	-0.132746	0.234909	0.422401
CYR1	0.0695475	0.658677	0.786409
CYS3	0.297175	0.102487	0.253338
CYS4	0.626044	0.000240456	0.00839687
CYT1	0.450308	0.0989788	0.247447
CYT2	0.484727	0.0383205	0.135976
DAD1	0.693053	0.148938	0.319303
DAD2	-0.84796	0.0335359	0.125047
DAD3	-1.1267	0.00455596	0.0397742
DAD4	-0.843448	0.00899487	0.0588264
DAK1	-0.0789818	0.512086	0.67844
DAK2	0.379458	0.0309269	0.119172
DAL1	0.255173	0.0113386	0.0656048
DAL2	0.453583	0.0137476	0.0721831
DAL3	0.500534	0.0029899	0.032139
DAL4	0.36449	0.00592039	0.046407
DAL5	-0.115987	0.378566	0.565972
DAL7	0.569731	4.0626e-05	0.00333243
DAL80	0.196625	0.106051	0.257709
DAL81	-0.122568	0.13395	0.299177
DAL82	0.00932455	0.940855	0.968743
DAM1	-0.0642862	0.788377	0.873702
DAN1	0.365059	0.0789455	0.213535
DAN4	0.411475	0.0040262	0.037374
DAP1	-0.39944	0.0685319	0.195234
DAP2	0.250403	0.0658503	0.190452
DAS1	0.0648912	0.65343	0.782354
DAS2	0.273034	0.0445235	0.15031
DAT1	-0.306619	0.0853018	0.225197
DBF2	0.0958639	0.658353	0.786164
DBF20	0.152208	0.323875	0.516477
DBF4	-0.806086	0.0176861	0.0836994
DBP1	0.416699	0.0264821	0.109246
DBP10	-0.376693	0.156212	0.328867
DBP2	-0.717022	0.00227751	0.0279918
DBP3	0.134459	0.416266	0.600225
DBP5	0.263581	0.0944418	0.240477
DBP6	-0.0306751	0.892537	0.940113
DBP7	-0.119606	0.481489	0.654009
DBP8	-0.448542	0.0286511	0.114051
DBP9	0.0379496	0.948675	0.973605
DBR1	0.31749	0.0317499	0.120917
DCC1	0.637879	0.00985856	0.0613589
DCD1	-0.157072	0.278301	0.470248
DCG1	-0.572434	0.0340766	0.126352
DCI1	-0.409166	0.15335	0.325066
DCK1	-0.0585597	0.561166	0.718885
DCN1	-0.196128	0.180746	0.359747
DCP1	0.999162	0.0773637	0.211166
DCP2	-0.152143	0.503574	0.671839
DCR2	-0.149179	0.354509	0.543247
DCS1	-0.669591	0.0126628	0.0694728
DCS2	-0.049163	0.78734	0.873352
DCV1	0.241121	0.00968349	0.0610174
DCW1	-0.673033	0.00835399	0.0564343
DDC1	0.0233176	0.939777	0.967785
DDI1	0.205702	0.169452	0.347054
DDI2	0.487507	0.0534786	0.16888
DDI3	0.520802	0.0284568	0.113552
DDP1	0.1632	0.345266	0.535746
DDR2	0.0419561	0.832953	0.90449
DDR48	-1.21974	0.000685621	0.0143654
DED1	-0.339791	0.340821	0.532728
DED81	-0.292039	0.0165612	0.0804732
DEF1	0.218735	0.595386	0.744374
DEG1	-0.20978	0.156803	0.329901
DEP1	0.248754	0.257963	0.447092
DER1	0.194929	0.382114	0.569263
DET1	0.236581	0.236018	0.423409
DFG10	-0.374414	0.0985088	0.246788
DFG16	0.379714	0.035607	0.129766
DFG5	-1.99348	2.04822e-07	0.000184207
DFM1	0.200475	0.244374	0.431711
DFR1	0.0818802	0.799458	0.880725
DGA1	-0.666995	0.0294427	0.115875
DGK1	0.0357157	0.850179	0.913874
DGR1	-0.420263	0.093994	0.240353
DGR2	0.506677	0.00777315	0.053875
DHH1	-0.50229	0.0129574	0.070386
DHR2	-0.621805	0.0464992	0.154575
DIA1	-0.130977	0.199733	0.383098
DIA2	0.0248036	0.852095	0.914741
DIA3	0.421884	0.00373096	0.0354307
DIA4	0.217774	0.407549	0.592082
DIB1	0.54229	0.449664	0.628001
DIC1	-0.0919637	0.361213	0.549184
DID2	0.0552805	0.862904	0.920506
DID4	-0.599663	0.0117142	0.0666628
DIE2	-0.629419	0.0262085	0.108449
DIF1	-0.115933	0.531173	0.692835
DIG1	0.771482	0.00243274	0.0288295
DIG2	-0.225696	0.119547	0.277797
DIM1	-0.680829	0.0156562	0.0774316
DIN7	-0.245838	0.186698	0.368813
DIP2	-0.495873	0.132126	0.297316
DIP5	0.120233	0.215064	0.399276
DIS3	0.152493	0.418343	0.601932
DIT1	-0.192095	0.180318	0.359255
DIT2	-0.323559	0.00896649	0.0588259
DJP1	0.586839	0.00952403	0.0604483
DLD1	0.350775	0.000914105	0.0172988
DLD2	0.257136	0.145686	0.315255
DLD3	-0.496378	0.00324223	0.0335403
DLS1	0.937778	0.000596415	0.0133435
DLT1	0.801835	0.0018911	0.0257877
DMA1	0.122732	0.273179	0.464447
DMA2	0.202372	0.145311	0.31516
DMC1	-0.0761956	0.332252	0.524982
DML1	0.207582	0.502457	0.671298
DNA2	-0.597287	0.0262808	0.10868
DNF1	-0.544686	0.000589617	0.0132815
DNF2	0.0301451	0.556936	0.714854
DNF3	0.106489	0.439992	0.618651
DNL4	-0.0151069	0.904153	0.946544
DNM1	0.143793	0.228447	0.415701
DOA1	-0.828314	0.0164635	0.0801323
DOA4	-0.170178	0.524819	0.687529
DOC1	-0.524862	0.0287919	0.114405
DOG1	-0.300952	0.106513	0.258375
DOG2	-0.175703	0.467857	0.643169
DOM34	0.0686387	0.622988	0.762177
DON1	-0.54898	0.0117223	0.0666628
DOP1	-0.410037	0.00632001	0.0483338
DOS2	-0.3387	0.177545	0.355845
DOT1	0.177998	0.393149	0.578547
DOT5	0.390248	0.0143505	0.0738792
DOT6	-0.34312	0.00572148	0.045606
DPB11	0.698646	0.00390021	0.0366686
DPB2	0.00517294	0.979019	0.988757
DPB3	0.0639827	0.645557	0.777559
DPB4	0.258603	0.334116	0.526175
DPH1	-0.00129719	0.991874	0.995716
DPH2	0.0397136	0.73596	0.838483
DPH5	0.116845	0.593173	0.742733
DPH6	0.0541779	0.66463	0.790958
DPL1	-0.245164	0.110439	0.263902
DPM1	0.229382	0.357507	0.546065
DPP1	0.203042	0.255067	0.443711
DPS1	0.094326	0.643749	0.776736
DRE2	-0.204198	0.347413	0.536357
DRN1	-0.663793	0.0148872	0.0753492
DRS1	0.190458	0.154029	0.32583
DRS2	0.0975294	0.271473	0.462738
DSC2	0.172301	0.3619	0.549546
DSC3	-0.102269	0.69001	0.8066
DSD1	0.126395	0.266943	0.457024
DSE1	0.11154	0.367309	0.554746
DSE2	-1.7126	0.000197058	0.00748571
DSE3	0.0708271	0.322862	0.515705
DSE4	0.168299	0.200533	0.384028
DSF1	0.19658	0.0228796	0.0985673
DSF2	0.149299	0.04654	0.154575
DSK2	-0.19399	0.46559	0.641121
DSL1	-0.518208	0.0422595	0.144965
DSN1	0.568657	0.0793682	0.214158
DSS1	-0.116743	0.570954	0.72624
DSS4	0.270266	0.278859	0.470644
DST1	0.21454	0.119847	0.278321
DTD1	0.104859	0.859184	0.919088
DTR1	0.285513	0.00834802	0.0564343
DUF1	1.19398	0.00751623	0.0531125
DUG1	0.292171	0.0982547	0.246477
DUG2	-0.190148	0.162954	0.338822
DUG3	0.252337	0.0963048	0.243317
DUN1	-0.258865	0.0157824	0.077967
DUO1	0.274495	0.333257	0.525797
DUR1,2	0.103899	0.2167	0.401521
DUR3	0.359638	0.00105443	0.0186075
DUS1	0.0090832	0.942718	0.969905
DUS3	-0.511833	0.00185515	0.0255871
DUS4	0.00181956	0.991945	0.995716
DUT1	-0.921397	0.0504081	0.162766
DXO1	-0.314752	0.0753994	0.207471
DYN1	2.05503	0.000218744	0.00788914
DYN2	1.28692	0.000682776	0.0143513
DYN3	1.20602	0.0284351	0.113534
DYS1	-0.132563	0.562058	0.719748
EAF1	-0.44811	0.00787699	0.0543241
EAF3	-0.474046	0.00691702	0.0510432
EAF5	-0.236731	0.0629154	0.185957
EAF6	0.149103	0.290295	0.482243
EAF7	0.0520872	0.701607	0.814674
EAP1	0.477986	0.00354357	0.0350286
EAR1	0.042798	0.840457	0.908751
EAT1	0.369127	0.000385081	0.0110219
EBP2	0.435964	0.114153	0.269616
EBS1	-0.372258	0.0170389	0.0819654
ECI1	-0.0281909	0.925409	0.960331
ECL1	0.430155	0.0808653	0.217044
ECM1	-0.000920322	0.996333	0.997906
ECM10	0.528233	0.0481531	0.158469
ECM11	-0.0579528	0.75859	0.854531
ECM12	0.0321957	0.880159	0.932581
ECM13	-0.269673	0.0801147	0.215643
ECM14	0.416556	0.0246622	0.104004
ECM15	-0.0267868	0.726789	0.83202
ECM16	-0.143046	0.503391	0.671812
ECM18	-0.11265	0.581402	0.73314
ECM19	0.26675	0.229697	0.417171
ECM2	-0.0377277	0.809599	0.887306
ECM21	0.00622704	0.924719	0.959765
ECM22	-0.113702	0.48247	0.654667
ECM23	0.235073	0.369673	0.557042
ECM25	-0.251017	0.0454552	0.152364
ECM27	-0.00320338	0.969112	0.983555
ECM29	0.254154	0.0134835	0.071883
ECM3	0.000678065	0.996395	0.997906
ECM30	2.17354	0.000177899	0.00703793
ECM31	-0.0557451	0.781166	0.869114
ECM32	0.0909225	0.207015	0.391094
ECM33	-1.65324	0.00236952	0.028629
ECM34	0.237534	0.210627	0.394478
ECM38	-0.0351506	0.814214	0.890589
ECM4	-0.0810195	0.344804	0.535722
ECM5	-0.112487	0.260263	0.449316
ECM7	-0.116987	0.494637	0.665066
ECM8	-0.106416	0.171752	0.348788
ECM9	0.838193	0.000567198	0.0130917
ECO1	-0.132102	0.754774	0.851175
ECT1	-0.417366	0.0180528	0.0844426
EDC1	0.398044	0.20651	0.390774
EDC2	0.542332	0.000277805	0.00920918
EDC3	0.0663322	0.609668	0.754709
EDE1	-0.0137098	0.892025	0.940113
EDS1	0.00193697	0.983126	0.99048
EEB1	0.102995	0.384257	0.570936
EFB1	-0.311846	0.168656	0.345799
EFG1	-0.317846	0.376905	0.564459
EFM1	0.233899	0.129369	0.292954
EFM2	-0.191717	0.246117	0.433489
EFM3	0.143734	0.0272132	0.110878
EFM4	0.062084	0.587616	0.737873
EFM5	-0.479592	0.015955	0.078409
EFM6	0.154732	0.202809	0.386415
EFR3	-0.591215	0.00901234	0.0588264
EFT1	0.323092	0.0102294	0.0626288
EFT2	0.21274	0.0504076	0.162766
EGD1	-0.322505	0.0165607	0.0804732
EGD2	-1.24127	4.6176e-05	0.00362811
EGH1	0.0111432	0.900887	0.94451
EGT2	-0.187109	0.301662	0.493546
EHD3	-0.109485	0.486713	0.658692
EHT1	0.326241	0.0109085	0.0641676
EIS1	0.0780042	0.512208	0.67844
EKI1	-0.239985	0.0778497	0.21202
ELA1	-0.180529	0.209716	0.39391
ELC1	-0.0975514	0.777203	0.86633
ELF1	-0.542205	0.0941006	0.240353
ELG1	-0.0615684	0.620033	0.760777
ELM1	-0.556037	0.0749943	0.207046
ELO1	0.194825	0.167629	0.344738
ELO2	-0.265654	0.190599	0.373169
ELO3	-0.599788	0.0906608	0.234559
ELP2	-0.276611	0.101946	0.25265
ELP3	-0.470735	0.0208415	0.0922356
ELP4	-0.230073	0.0773566	0.211166
ELP6	-1.70249	6.13211e-05	0.00430552
EMC1	0.715111	0.00239526	0.028639
EMC10	0.0799501	0.605064	0.751774
EMC2	-0.0165856	0.93221	0.962997
EMC3	0.343738	0.0833145	0.221724
EMC4	0.14576	0.512754	0.678736
EMC5	0.264567	0.259949	0.449008
EMC6	-0.0177455	0.942017	0.969486
EMG1	-0.554343	0.11936	0.277797
EMI1	0.0368231	0.681347	0.80316
EMI2	-0.387795	0.0783385	0.212771
EMP24	-0.456553	0.0556113	0.173189
EMP46	0.147579	0.291139	0.482915
EMP47	-1.11826	0.000561126	0.0130917
EMP65	0.0744826	0.424492	0.60614
EMP70	0.477178	0.0280747	0.112572
EMW1	-0.282531	0.273003	0.464386
ENA1	0.156458	0.102911	0.25372
ENA2	0.110866	0.123849	0.285184
ENA5	0.0947622	0.279302	0.470733
ENB1	0.202299	0.133257	0.298145
END3	-0.334921	0.256523	0.445775
ENO1	-0.266094	0.124006	0.285269
ENO2	-0.143839	0.231114	0.418593
ENP1	-0.341455	0.297882	0.490246
ENP2	-0.0787661	0.769602	0.861495
ENT1	0.0429057	0.724368	0.829861
ENT2	0.0548691	0.81937	0.894302
ENT3	-0.387993	0.0116166	0.0664379
ENT4	-0.0933824	0.409254	0.593614
ENT5	-0.101266	0.611141	0.755201
ENV10	-1.99996	0.0030282	0.03234
ENV11	0.0343123	0.844121	0.910624
ENV7	0.00220616	0.990442	0.994813
ENV9	-0.88635	0.00294208	0.0319194
EOS1	-0.112088	0.516171	0.681209
EPL1	0.0223465	0.804761	0.884357
EPS1	-0.0447361	0.421113	0.603848
EPT1	-0.113859	0.480242	0.653012
ERB1	-0.316269	0.132417	0.297464
ERC1	0.334885	0.00892219	0.0586518
ERD1	-0.757427	0.195847	0.379058
ERD2	0.18765	0.599051	0.747257
ERF2	0.0417793	0.807502	0.886172
ERG1	-0.478262	0.133248	0.298145
ERG10	-0.184974	0.523456	0.686431
ERG11	-0.168493	0.581823	0.733531
ERG12	-0.367533	0.118997	0.277518
ERG13	0.156467	0.376751	0.564356
ERG2	1.27527	9.96619e-05	0.00527173
ERG20	-0.209105	0.374366	0.56206
ERG24	0.324755	0.0681791	0.194589
ERG25	-0.029005	0.923714	0.958958
ERG26	-0.122152	0.614225	0.75745
ERG27	0.251597	0.188476	0.371058
ERG28	0.326217	0.200984	0.384491
ERG29	-0.910192	0.00192411	0.0259528
ERG3	0.720197	0.0756183	0.207864
ERG4	-0.839095	0.000632095	0.0137684
ERG5	0.368519	0.0233335	0.100001
ERG6	0.971124	0.00011007	0.00550351
ERG7	-0.0983571	0.662743	0.789834
ERG8	-0.258995	0.113963	0.269494
ERG9	0.107428	0.698551	0.812268
ERI1	-1.32963	0.0309306	0.119172
ERJ5	0.0675682	0.57131	0.726382
ERO1	-0.535751	0.029302	0.115856
ERP1	0.290444	0.00254272	0.0294938
ERP2	0.2166	0.10341	0.254385
ERP3	0.31501	0.111175	0.265469
ERP4	-0.142079	0.097483	0.245129
ERP5	-0.199748	0.269745	0.460744
ERP6	-0.464981	0.000535158	0.0128438
ERR1	0.182057	0.104769	0.256175
ERR2	0.129722	0.248639	0.435861
ERR3	0.274107	0.101893	0.25265
ERS1	0.274774	0.352003	0.541165
ERT1	0.223305	0.0984189	0.246702
ERV1	0.986219	0.000154374	0.00650408
ERV14	-1.67352	0.00234569	0.0285638
ERV15	-0.63771	0.0534615	0.16888
ERV2	-0.034315	0.696346	0.810822
ERV25	0.00742528	0.96266	0.98079
ERV29	-0.208138	0.169369	0.347045
ERV41	-0.061324	0.712761	0.821926
ERV46	0.0438454	0.631959	0.768467
ESA1	-0.14968	0.511154	0.677768
ESBP6	-0.0441092	0.702732	0.815406
ESC1	-0.191503	0.180078	0.35896
ESC2	0.186468	0.392741	0.578075
ESC8	-0.252273	0.00561249	0.0453753
ESF1	-0.199815	0.600116	0.747695
ESF2	-0.319533	0.122262	0.282653
ESL1	-0.0276577	0.80632	0.885329
ESL2	0.308995	0.0441597	0.14954
ESP1	0.219682	0.119202	0.277699
ESS1	0.967091	0.0655653	0.189961
EST1	0.0640263	0.626868	0.765084
EST2	-0.338604	0.0355594	0.129766
EST3	0.233831	0.211921	0.396226
ETP1	0.53977	0.0107459	0.0635701
ETR1	-0.0451999	0.854322	0.915152
ETT1	-0.152704	0.317483	0.509826
EUC1	0.119378	0.454686	0.631895
EUG1	0.192009	0.315022	0.507505
EXG1	-0.31301	0.116172	0.27286
EXG2	-0.10652	0.241222	0.428471
EXO1	0.726692	0.000395136	0.011054
EXO5	0.015153	0.897485	0.942616
EXO70	-0.351066	0.106399	0.258365
EXO84	0.308567	0.0832031	0.221606
EXP1	-0.558013	0.00880374	0.0582795
FAA1	0.067937	0.628489	0.76641
FAA2	0.481678	0.000207132	0.00771036
FAA3	-0.450896	0.0028847	0.0316789
FAA4	0.133474	0.15103	0.32238
FAB1	0.43702	0.000709565	0.0147268
FAD1	0.332933	0.342698	0.533823
FAF1	-0.187323	0.435584	0.615733
FAL1	0.223096	0.569845	0.725917
FAP1	0.464668	0.00972393	0.061059
FAP7	-0.0571609	0.907223	0.948467
FAR1	0.133628	0.241961	0.429056
FAR10	-0.589196	0.00198105	0.0260594
FAR11	-0.376188	0.0647926	0.188753
FAR3	-1.69876	0.000217659	0.00788914
FAR7	-1.18085	0.00203693	0.0265162
FAR8	-0.0305281	0.869148	0.92552
FAS1	-0.26918	0.197949	0.380781
FAS2	-0.345669	0.0571602	0.175061
FAT1	-0.831044	0.00602352	0.0469365
FAU1	0.238543	0.298085	0.490246
FBA1	0.438996	0.316156	0.508686
FBP1	-0.719661	0.000697229	0.0145624
FBP26	0.0902101	0.563674	0.720699
FCF1	-0.420094	0.456151	0.633066
FCF2	0.324351	0.28591	0.47724
FCP1	0.0515666	0.834208	0.905405
FCY1	0.304534	0.140461	0.308397
FCY2	-0.152302	0.34857	0.53764
FCY21	0.403204	0.000247392	0.00854862
FCY22	0.22227	0.126433	0.289014
FDC1	-0.55334	0.00137612	0.0214871
FDH1	0.262338	0.0836134	0.222186
FDO1	0.0766703	0.54042	0.701982
FEN2	0.42228	0.033717	0.12537
FES1	-0.72021	0.0605851	0.181673
FET3	-0.0168173	0.926937	0.960557
FET4	0.0616606	0.72832	0.833071
FET5	0.220855	0.0209752	0.0924756
FEX1	-0.018514	0.911668	0.952013
FEX2	0.0511437	0.717201	0.824225
FHL1	0.0590633	0.704526	0.816197
FHN1	-0.0424091	0.888828	0.938602
FIG1	-0.179515	0.424574	0.60614
FIG2	0.316128	0.000940822	0.017529
FIG4	0.506327	0.0016055	0.0232886
FIN1	-0.160391	0.415843	0.599774
FIP1	0.193832	0.526119	0.688419
FIR1	0.303855	0.0100958	0.0623316
FIS1	0.239675	0.145402	0.31516
FIT1	0.35596	0.105571	0.256817
FIT2	0.109263	0.779475	0.868276
FIT3	0.34986	0.0776322	0.211549
FKH1	0.514341	0.00978418	0.0611667
FKH2	0.675876	0.00442424	0.0391875
FKS1	0.830325	0.0182421	0.0849666
FKS3	-0.0526498	0.472278	0.646677
FLC1	0.138959	0.266772	0.456848
FLC2	-0.987281	8.3715e-07	0.000453287
FLC3	0.255254	0.0214474	0.0940549
FLO1	-0.230896	0.125839	0.288281
FLO10	0.17688	0.177197	0.355471
FLO11	0.39345	0.0139986	0.0728781
FLO5	-0.157365	0.230562	0.417937
FLO9	0.0472228	0.403338	0.58877
FLR1	0.53102	8.04039e-05	0.00495549
FLX1	0.0128141	0.960244	0.979538
FMC1	-0.140025	0.731958	0.835366
FMN1	-0.192524	0.683592	0.803248
FMO1	0.16569	0.0455153	0.152411
FMP10	-1.52111	0.0003877	0.0110219
FMP16	-0.301104	0.433413	0.61331
FMP23	-0.276737	0.190886	0.373289
FMP25	-0.198889	0.131438	0.29587
FMP27	-0.599084	0.000469123	0.0121898
FMP30	0.0821173	0.626905	0.765084
FMP32	-0.0633049	0.711165	0.821095
FMP33	-0.398376	0.133694	0.298808
FMP40	-0.0119649	0.943155	0.970052
FMP41	0.129214	0.608773	0.754536
FMP42	-0.189223	0.315176	0.507605
FMP45	0.328699	0.0335377	0.125047
FMP46	0.63152	0.0173521	0.0827161
FMP48	0.224709	0.0257443	0.107065
FMP49	-0.439473	0.148322	0.318764
FMP52	0.293419	0.0136592	0.0718906
FMS1	-0.0450647	0.754119	0.850946
FMT1	0.369274	9.34858e-07	0.000453287
FOB1	-0.0126497	0.94573	0.971547
FOL1	0.00826579	0.970515	0.984199
FOL2	-0.438359	0.0573082	0.17543
FOL3	0.696679	0.00667199	0.0499654
FOX2	0.462311	0.000142761	0.00636638
FPK1	0.426183	0.00219775	0.0274912
FPR1	-0.333677	0.218508	0.403964
FPR2	-0.141987	0.618745	0.759621
FPR3	0.0840533	0.617112	0.758993
FPR4	-0.123328	0.651241	0.78158
FPS1	0.515218	0.00567798	0.0453753
FRA1	0.797894	1.86858e-05	0.00212632
FRD1	0.24911	0.00813556	0.0554697
FRE1	-0.222448	0.202922	0.386518
FRE2	0.0629548	0.637533	0.772546
FRE3	-0.207839	0.19616	0.379207
FRE4	0.18408	0.0438048	0.148567
FRE5	0.0416727	0.673471	0.797579
FRE6	0.0526106	0.613819	0.757093
FRE7	0.0981854	0.19792	0.380781
FRE8	0.00281407	0.982965	0.990469
FRK1	-0.098592	0.281917	0.472967
FRM2	0.338736	0.0109504	0.0642423
FRQ1	-0.198935	0.749	0.846725
FRS1	-0.028934	0.886422	0.936961
FRS2	-0.436261	0.015647	0.0774316
FRT1	0.0868475	0.708571	0.819157
FRT2	0.0101453	0.933675	0.963817
FSF1	-0.128481	0.460393	0.636221
FSH1	0.0309264	0.849817	0.913632
FSH2	-0.235461	0.293042	0.484731
FSH3	-0.400514	0.04323	0.147223
FTH1	0.140044	0.403435	0.58877
FTR1	-0.0190138	0.92187	0.95788
FUB1	0.461656	0.0369603	0.133009
FUI1	0.319545	0.0393922	0.137958
FUM1	-0.497818	0.0298261	0.116412
FUN12	0.119406	0.554771	0.712491
FUN14	0.175731	0.260341	0.449333
FUN19	0.629611	0.0022757	0.0279918
FUN26	0.62422	1.44561e-05	0.00188952
FUN30	-0.0722068	0.234917	0.422401
FUR1	0.199448	0.448362	0.627001
FUR4	-0.064447	0.599466	0.747492
FUS1	0.407795	0.0180288	0.0844426
FUS2	0.167052	0.313466	0.506581
FUS3	0.420135	0.00916792	0.0591478
FYV1	-0.168945	0.0603576	0.181238
FYV10	-1.82028	2.83903e-05	0.0027156
FYV12	-0.272049	0.00191175	0.0259528
FYV4	0.109165	0.653414	0.782354
FYV5	0.258635	0.116329	0.27305
FYV6	-0.354128	0.0300719	0.116818
FYV7	-0.0709187	0.853715	0.915141
FYV8	-0.365694	0.0106526	0.0635701
FZF1	0.196546	0.069741	0.197211
FZO1	-0.418688	0.0120509	0.0676327
GAA1	-0.185833	0.404759	0.589845
GAB1	-0.521153	0.21238	0.39641
GAC1	0.203642	0.280088	0.471212
GAD1	-0.314781	0.0509107	0.163464
GAL1	0.421846	0.000490371	0.0122935
GAL10	0.214629	0.0174168	0.0828773
GAL11	0.0619661	0.822695	0.896893
GAL2	0.330894	0.0173365	0.0827161
GAL3	0.428247	0.010332	0.0630814
GAL4	-0.218891	0.114454	0.26973
GAL7	0.527558	0.00138254	0.0214871
GAL80	0.172611	0.149008	0.319303
GAL83	0.522511	0.00102705	0.0183842
GAP1	0.287065	0.0101926	0.0624618
GAR1	-0.343216	0.237591	0.424925
GAS1	-0.889285	0.00699875	0.0513094
GAS2	-0.280249	0.0236952	0.101288
GAS3	-0.262835	0.186322	0.368292
GAS4	-0.0655918	0.193637	0.377215
GAS5	0.674239	0.000316882	0.00986521
GAT1	-0.137377	0.120044	0.278485
GAT2	-0.130748	0.426629	0.606712
GAT3	0.795383	0.0101542	0.0624511
GAT4	0.599621	0.00104377	0.0184689
GBP2	0.0728115	0.313059	0.506294
GCD1	-0.442299	0.0716381	0.20009
GCD10	0.343557	0.0462086	0.154034
GCD11	-0.00296492	0.992993	0.996314
GCD14	-0.140242	0.390718	0.576308
GCD2	0.283529	0.352354	0.5412
GCD6	-0.134138	0.46131	0.637222
GCD7	-0.401093	0.307473	0.499341
GCG1	0.574049	0.0152274	0.0761371
GCN1	0.741067	1.053e-05	0.00170655
GCN2	1.20934	1.75467e-05	0.00203173
GCN20	0.444669	0.0056649	0.0453753
GCN3	1.26603	0.000513991	0.0125332
GCN4	0.422459	0.100124	0.24946
GCN5	-3.04634	2.51191e-07	0.000184207
GCR1	0.158007	0.57857	0.731147
GCR2	-0.825118	0.000837627	0.0161772
GCS1	0.563606	0.103249	0.254174
GCV1	-0.264787	0.113634	0.268909
GCV2	-0.104323	0.323525	0.516302
GCV3	0.000276591	0.998217	0.998822
GCY1	-0.35185	0.0513663	0.164558
GDA1	-2.4075	6.66081e-08	0.000184207
GDB1	-0.00603858	0.916226	0.954251
GDE1	0.0810338	0.458466	0.634622
GDH1	0.692812	0.0158654	0.0782013
GDH2	0.0493308	0.64472	0.777072
GDH3	0.359973	0.0021629	0.027347
GDI1	-0.289928	0.688873	0.805699
GDS1	-0.403354	0.0814068	0.2177
GDT1	0.0376862	0.913157	0.952481
GEA1	0.141061	0.06439	0.188314
GEA2	-0.333229	0.0550018	0.172125
GEF1	-0.225595	0.164621	0.341131
GEM1	0.278687	0.00952518	0.0604483
GEP3	0.478509	0.0523637	0.166554
GEP4	-0.11519	0.427997	0.607757
GEP5	-0.00394583	0.973265	0.985906
GEP7	0.326515	0.0326296	0.12264
GET1	-0.708226	0.0275886	0.111299
GET2	0.0208644	0.926639	0.960399
GET3	-0.239532	0.113064	0.268199
GET4	-0.438222	0.0321461	0.121645
GEX1	0.2399	0.238515	0.42592
GEX2	0.198047	0.0971588	0.244845
GFA1	-0.343721	0.211097	0.395133
GFD1	-0.545141	0.129066	0.292824
GFD2	0.508493	0.000605851	0.0133881
GGA1	-0.453744	0.0119601	0.0674094
GGA2	-0.781538	0.00344068	0.0347225
GGC1	0.141263	0.739905	0.840802
GIC1	-2.64121	9.29847e-05	0.00512213
GIC2	-1.178	1.93274e-05	0.00216205
GID7	-0.339685	0.0567137	0.174504
GID8	-0.923878	0.000356118	0.0106352
GIM3	-1.06281	0.0123434	0.0683456
GIM4	0.0726398	0.712127	0.821541
GIM5	-0.00191045	0.989805	0.994813
GIN4	0.652705	0.0231692	0.0994905
GIP1	0.461742	0.00579677	0.0459844
GIP2	0.0588875	0.638422	0.772546
GIP3	-0.00825512	0.949641	0.974165
GIP4	0.249294	0.0305781	0.118406
GIR2	0.632301	0.0123297	0.0683456
GIS1	-1.01063	0.000417981	0.0113144
GIS2	0.197404	0.387044	0.573576
GIS3	0.474042	2.34076e-05	0.00241391
GIS4	0.189734	0.0813449	0.2177
GIT1	0.0281556	0.835623	0.90601
GLC3	0.0329826	0.742453	0.842826
GLC7	-1.44339	0.000643059	0.0137892
GLC8	-0.337147	0.0759472	0.208507
GLD1	-0.0257024	0.902027	0.944981
GLE1	-0.0813002	0.771517	0.862167
GLE2	0.300698	0.341027	0.532728
GLG1	-0.0282145	0.791617	0.875888
GLG2	0.220929	0.281368	0.472165
GLK1	0.331221	0.0537518	0.169418
GLN1	0.116077	0.574713	0.729023
GLN3	0.858215	0.00230256	0.028247
GLN4	-0.187867	0.387614	0.573856
GLO1	0.617635	0.0261865	0.108449
GLO2	-0.321711	0.0943829	0.240456
GLO3	-0.231228	0.410438	0.594185
GLO4	0.19447	0.163603	0.33966
GLR1	-0.38635	0.0948077	0.241129
GLT1	0.065108	0.356226	0.544984
GLY1	-1.42224	3.5893e-05	0.00315859
GMC1	-0.0559913	0.632305	0.768547
GMC2	0.0196775	0.94488	0.971069
GMH1	0.436792	0.0337639	0.125474
GNA1	0.440891	0.0121729	0.0679129
GND1	0.801155	0.0278859	0.112087
GND2	0.242858	0.113185	0.268199
GNP1	-0.782962	4.0898e-05	0.00333243
GNT1	-0.670178	0.0161538	0.0789562
GON7	0.0539698	0.810101	0.887424
GOR1	0.219904	0.163497	0.339654
GOS1	0.138424	0.716344	0.823671
GOT1	0.0327567	0.88922	0.938866
GPA1	2.42778	0.00112787	0.0191812
GPA2	0.801238	0.00649711	0.0491191
GPB1	-0.123966	0.644621	0.777072
GPB2	0.709918	0.106231	0.258052
GPC1	0.0360601	0.895225	0.942247
GPD1	0.491819	0.00142346	0.0218993
GPD2	-0.0322668	0.747059	0.845586
GPG1	0.518517	0.0929214	0.238803
GPH1	0.0535567	0.629027	0.766424
GPI1	-1.33481	0.00396717	0.0370014
GPI10	-0.498194	0.0369068	0.132961
GPI11	-0.594264	0.0975593	0.245199
GPI12	0.898619	0.275538	0.466717
GPI13	-0.63437	0.0143814	0.0739805
GPI14	0.428242	0.189948	0.372558
GPI15	0.254869	0.47343	0.647861
GPI16	-0.0203349	0.918231	0.955284
GPI17	-0.286654	0.314587	0.507398
GPI18	-0.0527621	0.821581	0.89627
GPI19	0.490786	0.0781276	0.212286
GPI2	-1.25854	0.0145238	0.0745024
GPI8	-0.480848	0.237129	0.424363
GPM1	-0.128677	0.704678	0.81623
GPM2	-0.00240341	0.982448	0.990246
GPM3	-0.0506259	0.771639	0.862167
GPN2	0.59521	0.051387	0.164558
GPN3	-0.945666	0.0335803	0.125047
GPP1	0.477622	0.0286273	0.114026
GPP2	0.321514	0.0392859	0.137919
GPR1	0.318402	0.102085	0.252817
GPT2	0.166857	0.0980096	0.245956
GPX1	0.197194	0.306782	0.498923
GPX2	-1.06884	0.00520976	0.0434146
GRC3	-0.561343	0.0180279	0.0844426
GRE1	0.338149	0.0178685	0.0841169
GRE2	0.166181	0.307472	0.499341
GRE3	0.0572544	0.682775	0.803248
GRH1	0.197541	0.37546	0.563062
GRR1	-0.488569	0.0309061	0.119172
GRS1	0.725371	0.170099	0.347572
GRS2	0.456609	0.00144145	0.0220732
GRX1	0.106495	0.717376	0.824282
GRX2	-0.651734	0.0423817	0.145233
GRX3	0.395136	0.0191549	0.0867904
GRX4	0.00963487	0.936822	0.965851
GRX5	-0.193198	0.62103	0.760881
GRX6	0.328234	0.105551	0.256817
GRX7	-0.0503941	0.848928	0.913272
GRX8	-0.170041	0.714921	0.822895
GSC2	-0.13905	0.0493186	0.16093
GSF2	0.36334	0.0949304	0.241256
GSH1	0.353899	0.024107	0.102451
GSH2	-0.411308	0.0031875	0.0333158
GSM1	0.0382462	0.785034	0.872407
GSP1	-0.754396	0.10227	0.253014
GSP2	-0.69249	0.012335	0.0683456
GSY1	0.279603	0.00754976	0.0531787
GSY2	-0.313684	0.0836648	0.222186
GTB1	0.0739413	0.667292	0.793108
GTF1	0.132888	0.663403	0.789932
GTO1	-0.332516	0.0941776	0.240353
GTO3	-0.281457	0.00237602	0.028629
GTR1	0.140031	0.562291	0.719907
GTR2	0.365754	0.0735387	0.204102
GTS1	-0.16421	0.0943504	0.240456
GTT1	0.132379	0.360791	0.549048
GTT2	0.275473	0.0813814	0.2177
GTT3	0.173661	0.258984	0.44805
GUA1	-0.565301	0.0581457	0.177182
GUD1	0.209367	0.173468	0.350531
GUF1	-0.329669	0.0421011	0.144602
GUK1	-1.48012	0.0272701	0.110878
GUP1	-0.37713	0.198056	0.380877
GUP2	-0.109069	0.303762	0.495386
GUS1	0.158874	0.53764	0.698921
GUT1	0.276255	0.00198308	0.0260594
GUT2	0.297624	0.0177928	0.0839457
GVP36	-0.261737	0.0711444	0.199216
GWT1	-0.0761066	0.763956	0.858231
GYL1	0.190864	0.103812	0.254707
GYP1	-0.430125	0.0623111	0.184999
GYP5	-0.0525544	0.752677	0.8499
GYP6	-0.191398	0.0651599	0.189285
GYP7	0.0284321	0.812182	0.889103
GYP8	0.273094	0.0280259	0.112444
GZF3	-0.025689	0.892426	0.940113
HAA1	0.54695	6.06222e-06	0.00114316
HAC1	-0.893853	0.00100917	0.0182322
HAL1	-0.414366	0.0374834	0.134305
HAL5	0.426713	0.00776814	0.053875
HAL9	-0.105426	0.383544	0.570518
HAM1	-0.661358	0.0253451	0.106086
HAP1	-0.673556	2.40486e-06	0.000634883
HAP2	-0.0624757	0.764481	0.858676
HAP3	0.45878	0.103163	0.254059
HAP4	-0.208314	0.263846	0.453486
HAP5	0.12187	0.417049	0.600948
HAS1	-0.0973006	0.759746	0.855411
HAT1	-0.0933204	0.486041	0.658692
HAT2	0.329245	0.0816583	0.218189
HBN1	0.222538	0.373047	0.560717
HBS1	-0.0319309	0.866189	0.922966
HBT1	0.135392	0.275121	0.466456
HCA4	-0.0835629	0.698695	0.812293
HCH1	0.549515	0.00590224	0.046407
HCM1	-0.376574	0.0234436	0.100407
HCR1	-0.627806	0.0311116	0.119628
HCS1	0.0125035	0.922126	0.957977
HDA1	0.479002	0.0111758	0.0648727
HDA2	-0.364992	0.067113	0.192967
HDA3	0.534417	0.0263716	0.108919
HED1	0.0710967	0.756604	0.85273
HEF3	0.301547	0.0171491	0.0821961
HEH2	-0.300033	0.172413	0.349058
HEK2	-0.168921	0.336784	0.528342
HEL1	0.310438	0.0426837	0.145814
HEL2	0.422056	0.0609908	0.182411
HEM1	0.309967	0.366418	0.554158
HEM12	0.270167	0.359176	0.547853
HEM13	1.19669	0.0630022	0.186072
HEM14	0.411009	0.0170829	0.0820577
HEM15	0.225416	0.243461	0.430558
HEM2	1.57373	0.00347831	0.034942
HEM25	0.0193892	0.912269	0.952041
HEM3	0.527847	0.195085	0.378361
HEM4	0.208887	0.202014	0.385345
HER1	0.155216	0.134382	0.299856
HER2	0.560547	0.00775969	0.053875
HES1	-0.332918	0.104954	0.256175
HFA1	-0.397582	0.00221844	0.0276259
HFD1	-0.0521147	0.779969	0.868574
HFI1	-1.32842	9.83473e-05	0.00527173
HFM1	-0.132071	0.334879	0.526614
HGH1	-0.631391	0.000473535	0.0122547
HHF1	-0.665154	0.0639817	0.18748
HHF2	-0.209475	0.263548	0.453091
HHO1	0.0530039	0.696447	0.810822
HHT1	0.270979	0.153142	0.324908
HHT2	0.305245	0.122792	0.283367
HHY1	0.206031	0.11177	0.266503
HIF1	0.230086	0.0114078	0.0656996
HIM1	-0.484417	0.245884	0.433218
HIP1	2.50939	3.76008e-05	0.00326533
HIR1	0.141278	0.2235	0.409296
HIR2	0.289296	0.0277589	0.111645
HIR3	0.120394	0.510256	0.677058
HIS1	-0.367899	0.0680387	0.194396
HIS2	-0.864508	7.70144e-05	0.0049349
HIS3	1.72024	4.03538e-06	0.000887783
HIS4	-0.927523	3.13983e-08	0.000184207
HIS5	-0.953819	0.000373152	0.0109431
HIS6	-0.556391	0.00429747	0.0387476
HIS7	-0.645475	0.00192114	0.0259528
HIT1	0.535895	0.0655053	0.189951
HKR1	-0.0700314	0.672222	0.796815
HLJ1	0.256241	0.185837	0.367772
HLR1	-0.0518832	0.795723	0.878387
HMF1	0.364945	0.150147	0.321014
HMG1	-0.413324	0.00174034	0.0245958
HMG2	-0.303028	0.0282559	0.113024
HMI1	0.0259388	0.849485	0.913449
HMLALPHA1	-2.25863	2.32393e-05	0.00241391
HMLALPHA2	1.35444	0.0107072	0.0635701
HMO1	-0.403499	0.0904189	0.234301
HMRA1	3.35794	0.00723441	0.0520561
HMRA2	0.819273	0.0986666	0.247041
HMS1	-0.236226	0.0965061	0.243572
HMS2	-0.0485649	0.767904	0.860825
HMT1	-0.661215	0.00558661	0.0453753
HMX1	-0.09225	0.590928	0.740624
HNM1	-0.37059	0.0277464	0.111645
HNT1	0.409814	0.135594	0.301727
HNT2	0.0995801	0.614608	0.75745
HNT3	-0.0515323	0.835763	0.90601
HO	0.0495371	0.685837	0.804476
HOC1	-1.31158	4.72464e-05	0.00366854
HOF1	0.287381	0.125796	0.288281
HOG1	1.40181	0.00153044	0.0226303
HOL1	-0.00780063	0.950577	0.974402
HOM2	-0.561637	0.0518244	0.165237
HOM3	-0.371359	0.00750603	0.0531125
HOM6	0.233123	0.128574	0.292214
HOP1	-0.446165	0.0594051	0.17985
HOP2	0.580876	0.0785101	0.213135
HOR7	-1.68134	0.0838508	0.222186
HOS1	0.0949688	0.569427	0.725805
HOS2	0.259453	0.031291	0.12
HOS3	0.30057	0.088339	0.23045
HOS4	0.390624	2.0741e-05	0.00228151
HOT1	-0.195461	0.104743	0.256175
HOT13	-0.521271	0.0297294	0.116293
HPA2	0.194421	0.265475	0.455454
HPA3	0.302003	0.0105854	0.0635701
HPC2	-0.340723	0.0837247	0.222186
HPF1	-0.387594	0.15602	0.328569
HPM1	0.127095	0.450456	0.628676
HPR1	-0.385206	0.0253721	0.106086
HPT1	-0.79783	0.0169578	0.0817541
HRB1	0.55767	0.000299013	0.00959177
HRD1	0.778837	1.42456e-05	0.00188952
HRD3	0.336607	0.000411191	0.0112807
HRI1	-0.400447	0.0395318	0.13834
HRK1	-0.0833673	0.479943	0.652984
HRP1	-0.155631	0.668686	0.794261
HRQ1	0.0642047	0.504701	0.673071
HRR25	0.0749518	0.792134	0.876167
HRT1	0.80155	0.0218344	0.0953088
HRT3	0.110155	0.593739	0.743018
HSC82	-0.061515	0.611837	0.755231
HSE1	-0.078365	0.167109	0.344499
HSF1	0.650184	0.000144477	0.00639963
HSH155	-0.314512	0.0934995	0.239742
HSH49	-0.904308	0.0524507	0.166751
HSK3	0.406776	0.207957	0.391896
HSL1	-1.48794	1.98769e-06	0.000610141
HSL7	-1.69424	0.000199648	0.00752958
HSM3	-0.312316	0.0751529	0.207275
HSP10	-0.425421	0.323628	0.516302
HSP104	0.538894	7.90514e-05	0.00495549
HSP12	0.0755249	0.696672	0.810941
HSP150	-2.49548	0.00108087	0.0188715
HSP26	-0.0720062	0.639301	0.773065
HSP30	0.150181	0.194557	0.378114
HSP31	0.125307	0.575679	0.729547
HSP32	-0.235617	0.0561867	0.173884
HSP33	-0.347495	0.157207	0.330539
HSP42	0.315237	0.0598405	0.180589
HSP60	-0.141045	0.638117	0.772546
HSP78	0.0105424	0.957864	0.978471
HSP82	-0.0344981	0.737025	0.838839
HST1	-0.169295	0.249936	0.43767
HST2	0.432101	0.000958366	0.0176861
HST3	-0.134412	0.258986	0.44805
HST4	-0.03382	0.804432	0.884357
HSV2	0.0109203	0.957747	0.978471
HTA1	-1.66931	0.00101106	0.0182322
HTA2	-0.679835	0.03786	0.135214
HTB1	0.267913	0.427372	0.607262
HTB2	0.233268	0.0863766	0.227068
HTD2	-0.500759	0.0431591	0.147058
HTL1	-0.738905	0.309413	0.502121
HTS1	-0.195767	0.255651	0.444494
HTZ1	-0.55443	0.0415657	0.143405
HUA1	0.135795	0.137033	0.30347
HUA2	-0.100489	0.682924	0.803248
HUB1	0.602398	0.0132333	0.0710081
HUG1	0.000880046	0.998458	0.998912
HUL4	0.0562446	0.618643	0.759621
HUL5	0.283625	0.10005	0.249369
HUR1	-0.915644	0.000917361	0.0172988
HUT1	0.00403974	0.976677	0.988428
HVG1	-0.15648	0.210113	0.394409
HXK1	0.110896	0.220242	0.405566
HXK2	0.368772	0.0276644	0.111536
HXT1	-0.00720442	0.951168	0.974636
HXT10	0.133584	0.103742	0.254707
HXT11	0.102074	0.34597	0.535801
HXT13	0.405123	0.020873	0.0922717
HXT14	0.257446	0.0346814	0.127546
HXT15	0.347001	0.00341411	0.0346131
HXT16	0.426877	0.00129549	0.0207531
HXT17	0.529183	0.217658	0.402957
HXT2	-0.253895	0.0108194	0.063812
HXT3	-0.0579091	0.564296	0.721265
HXT4	-0.00216232	0.990074	0.994813
HXT5	-0.0537633	0.705341	0.816578
HXT6	0.0150939	0.901005	0.94451
HXT7	-0.0644567	0.56627	0.722758
HXT8	0.137902	0.332174	0.524982
HXT9	0.181835	0.0943971	0.240456
HYM1	-1.29866	0.00117352	0.019505
HYP2	-0.211566	0.471153	0.646086
HYR1	0.541927	0.00684396	0.0506456
IAH1	-0.0130525	0.943101	0.970052
IBA57	0.660661	0.108768	0.261805
IBD2	0.300879	0.141794	0.310703
ICE2	-0.00163252	0.990648	0.994869
ICL1	0.0687051	0.520381	0.683758
ICL2	0.180032	0.00781139	0.053928
ICP55	0.0991101	0.372499	0.560026
ICS2	-0.455075	0.232421	0.420268
ICS3	0.216244	0.0103996	0.0632207
ICT1	-0.586583	0.00148295	0.0221665
ICY1	0.155068	0.50699	0.675033
IDH1	-0.281072	0.167234	0.344596
IDH2	-0.537008	0.217004	0.401972
IDI1	-0.149261	0.453751	0.631439
IDP1	0.0456973	0.761708	0.856435
IDP2	-0.47941	0.00458008	0.0398793
IDP3	0.194601	0.0496487	0.161579
IDS2	-0.291861	0.0961358	0.243221
IES1	0.775173	0.000220178	0.00789722
IES2	0.474071	0.132584	0.297627
IES3	0.707257	0.0354124	0.129486
IES4	0.0460246	0.87464	0.929569
IES5	0.191897	0.317955	0.510087
IES6	0.713428	0.0451332	0.151623
IFA38	-0.302219	0.384163	0.570925
IFH1	0.0686192	0.658031	0.786002
IFM1	0.653384	0.00354113	0.0350286
IGD1	0.39216	0.00171143	0.0242913
IGO1	-0.552879	0.0335922	0.125047
IGO2	-0.427937	0.0659866	0.190763
IKI1	-0.116908	0.518009	0.682378
IKI3	-0.502603	0.000389106	0.0110219
IKS1	-0.105995	0.38725	0.573576
ILM1	-0.906192	0.0137646	0.0722148
ILS1	-0.170436	0.346115	0.535801
ILV1	-0.348139	0.0182932	0.0851448
ILV2	-0.0138959	0.917608	0.955013
ILV3	0.0263	0.800393	0.881314
ILV5	-0.718379	0.000197351	0.00748571
ILV6	0.282807	0.051699	0.165077
IMA1	0.120573	0.38631	0.573212
IMA2	0.332703	0.0534332	0.16888
IMA3	0.4159	0.0154718	0.0770668
IMA4	0.384612	0.0140004	0.0728781
IMA5	0.245074	0.0865275	0.227341
IMD1	0.566468	0.0625758	0.185451
IMD2	0.464716	0.0178348	0.0840782
IMD3	-0.418616	0.0114209	0.0657172
IMD4	-0.290411	0.0043041	0.0387545
IME1	-0.244985	0.151701	0.32308
IME2	0.337522	0.0754124	0.207471
IME4	0.0980676	0.509079	0.676234
IMG1	0.607581	0.0355765	0.129766
IMG2	0.242299	0.27998	0.471212
IMH1	-0.232332	0.246381	0.433515
IML1	0.0375915	0.695942	0.810822
IML2	0.181439	0.144707	0.314916
IML3	-0.0555968	0.815084	0.891245
IMO32	0.471705	0.00739705	0.0527219
IMP1	0.327687	0.0582286	0.177182
IMP2	0.0382594	0.859868	0.919088
IMP2'	0.670848	0.00440711	0.0391875
IMP3	-0.20725	0.393392	0.578775
IMP4	0.193731	0.553326	0.711603
INA17	0.140796	0.582526	0.734276
INA22	0.00708819	0.962554	0.98079
INH1	-0.384338	0.360579	0.548968
INM1	0.314987	0.11281	0.267919
INM2	0.0511261	0.769421	0.861438
INN1	0.892863	0.0352982	0.12914
INO1	-0.628149	8.33411e-05	0.00495549
INO2	-0.681878	0.0193882	0.0875855
INO4	0.233552	0.40496	0.590008
INO80	0.195542	0.109002	0.262082
INP1	0.0934581	0.758569	0.854531
INP2	-0.251149	0.0401096	0.139991
INP51	-1.95675	1.09271e-07	0.000184207
INP52	-0.00545154	0.961245	0.980105
INP53	-0.133519	0.26115	0.450611
INP54	-0.0733016	0.754967	0.851175
IOC2	-0.178587	0.360891	0.549056
IOC3	0.697549	0.00129118	0.0207343
IOC4	-0.178058	0.0520462	0.165624
IPI1	0.235839	0.5717	0.726736
IPI3	-0.0713519	0.846198	0.911531
IPK1	-0.476936	0.0107437	0.0635701
IPL1	0.0143003	0.975006	0.986969
IPP1	-0.000332452	0.998005	0.998762
IPT1	1.00281	1.16505e-05	0.00170874
IQG1	-0.0617002	0.650674	0.781172
IRA1	0.837753	0.126714	0.289191
IRA2	0.615442	0.138992	0.306292
IRC10	0.145788	0.420174	0.603549
IRC11	-0.0508837	0.798243	0.88011
IRC13	-0.129431	0.477945	0.651743
IRC14	-1.57198	0.141763	0.310703
IRC15	0.239734	0.0148523	0.0752896
IRC16	0.110429	0.409954	0.593951
IRC18	-0.245063	0.286534	0.477677
IRC19	0.0441981	0.891538	0.940113
IRC2	0.553633	0.0308907	0.119172
IRC20	0.107199	0.262635	0.451914
IRC21	-0.192135	0.340702	0.532726
IRC22	0.165381	0.105315	0.25665
IRC23	0.335743	0.236382	0.423715
IRC24	0.100348	0.536557	0.697926
IRC25	-0.654242	0.00554144	0.0452183
IRC3	-0.0386452	0.800805	0.881474
IRC4	0.338838	0.208976	0.392947
IRC5	0.161603	0.228721	0.415856
IRC6	-0.624115	0.00131505	0.020914
IRC7	0.426183	0.0356668	0.129841
IRC8	0.149223	0.394468	0.580099
IRC9	0.0601675	0.760278	0.855847
IRE1	-0.557207	0.000582787	0.0132179
IRR1	0.367089	0.0536936	0.169316
IRS4	-0.394093	0.0781194	0.212286
ISA1	0.274324	0.521608	0.685097
ISA2	0.706812	0.104442	0.255965
ISC1	0.359632	0.0128966	0.0703116
ISC10	-0.0439062	0.885287	0.936211
ISD11	0.196979	0.364074	0.551627
ISF1	0.239422	0.233156	0.421021
ISM1	0.552768	0.0256794	0.10693
ISN1	0.0809763	0.685014	0.804465
ISR1	-0.47384	0.144335	0.314293
IST1	-0.279593	0.133528	0.29864
IST2	-0.203686	0.301901	0.493694
IST3	-0.139268	0.345346	0.535746
ISU1	-0.0959426	0.780006	0.868574
ISU2	-0.82488	0.00567879	0.0453753
ISW1	0.11955	0.179647	0.358316
ISW2	-0.0910077	0.645909	0.777777
ISY1	0.27275	0.051648	0.165073
ITC1	0.148567	0.0775057	0.211433
ITR1	1.08538	0.000369817	0.0108964
ITR2	0.236136	0.129649	0.293344
ITT1	0.244729	0.171211	0.348619
IVY1	-0.534942	0.000617866	0.013503
IWR1	-0.467357	0.00617943	0.0475971
IXR1	-0.307181	0.00508003	0.0427881
IZH1	-0.261685	0.093811	0.239982
IZH2	0.0998818	0.190964	0.373331
IZH3	-0.0346002	0.86853	0.925012
IZH4	-1.54525	0.00677552	0.0504723
JAC1	1.00876	0.0107129	0.0635701
JEM1	0.0788003	0.465252	0.640924
JEN1	0.112081	0.349516	0.538611
JHD1	-0.510814	0.00182001	0.0254476
JHD2	0.245392	0.0681947	0.194589
JID1	0.350249	0.0752651	0.207411
JIP3	-0.585792	0.218905	0.404103
JIP4	-0.160956	0.12413	0.285456
JIP5	-0.222966	0.445027	0.623604
JJJ1	-0.0427804	0.777737	0.866778
JJJ2	-0.315841	0.0160658	0.0787775
JJJ3	-0.380264	0.0952933	0.241712
JLP1	-0.103799	0.463851	0.639527
JLP2	0.241789	0.169797	0.347282
JNM1	0.787015	0.0165893	0.0804732
JSN1	0.328063	0.0608983	0.182281
KAE1	-0.0694519	0.76807	0.860825
KAP104	0.337516	0.162336	0.338246
KAP114	-0.345601	0.00822737	0.0559041
KAP120	0.167784	0.167816	0.344738
KAP122	-0.0225289	0.857688	0.918206
KAP123	0.804832	0.000117631	0.00564089
KAP95	-0.0823102	0.664941	0.791026
KAR1	-0.866003	0.123966	0.285269
KAR2	-0.251329	0.250892	0.438646
KAR3	-0.0382657	0.877227	0.931047
KAR4	0.47805	0.00382239	0.0361429
KAR5	-0.117088	0.268468	0.458801
KAR9	-0.222266	0.228818	0.415917
KCC4	-0.00243534	0.971258	0.984597
KCH1	0.371573	0.189158	0.371874
KCS1	-0.392464	0.0188136	0.0861896
KDX1	-0.250777	0.0148094	0.0751862
KEG1	-0.435554	0.190757	0.373289
KEI1	-0.418312	0.275433	0.466716
KEL1	0.176942	0.324346	0.516547
KEL2	0.284061	0.0323557	0.122097
KEL3	-0.292057	0.00637838	0.0486674
KES1	-0.39422	0.173237	0.350247
KEX1	-0.309875	0.0769535	0.210482
KEX2	-0.647149	0.00442453	0.0391875
KGD1	-0.409895	0.0173704	0.0827161
KGD2	-0.557701	0.0250657	0.105372
KHA1	-0.128961	0.199593	0.383052
KIC1	-0.775184	0.00708972	0.051589
KIN1	0.745623	0.00591164	0.046407
KIN2	-0.106086	0.57207	0.726788
KIN28	-0.564386	0.0403409	0.140501
KIN3	-0.385671	0.0314346	0.120132
KIN4	-0.704788	0.000733428	0.0149405
KIN82	0.420354	0.00513818	0.0430902
KIP1	0.076883	0.383922	0.57091
KIP2	0.204822	0.0307525	0.118833
KIP3	-0.0454148	0.647106	0.778935
KKQ8	-0.108837	0.21561	0.400064
[truncated: 4,601 more rows]

## Sheet: Figure_2B_normalization_factors
Strain	rho	Kp	MRN_norm_factor	BGC_Grand_mean
yEK19a_6	0.0713606	35.3714	1.08001	19.0757
yEK19a_7	0.0637987	39.7639	1.1293	19.0757
yEK19a_8	0.0697987	37.5683	1.15603	19.0757
yEK19b_12	0.0627376	28.74	1.08217	19.0757
yEK19c_7	0.0561154	43.1415	1.16771	19.0757
yEK19c_9	0.0785394	24.2819	1.08282	19.0757
yEK23a_23	0.0821787	15.5873	0.71869	19.0757
yEK23a_27	0.0707771	25.3922	1.03311	19.0757
yEK23a_32	0.0852389	18.7346	0.927439	19.0757
yEK23b_1	0.0766812	18.8098	0.900173	19.0757
yEK23b_2	0.0653308	26.3286	0.976364	19.0757
yEK23c_10	0.0675168	23.34	0.958977	19.0757

## Sheet: Figure_2B_read_sums_raw
Gene	yEK19a_6	yEK19a_7	yEK19a_8	yEK19b_12	yEK19c_7	yEK19c_9	yEK23a_23	yEK23a_27	yEK23a_32	yEK23b_1	yEK23b_2	yEK23c_10
AAC1	5364	6018	5851	4849	6040	4223	2288	4951	3021	3427	4798	4189
AAC3	337	221	773	645	639	358	474	2276	218	387	371	513
AAD10	1984	2439	1699	3111	2277	1462	1350	1643	1041	1455	3040	1192
AAD14	858	898	894	682	1007	816	13798	626	657	508	910	1010
AAD15	598	486	410	844	787	617	619	620	608	466	559	681
AAD16	1707	2086	1671	1964	2215	1835	1814	1074	1725	2279	1969	1765
AAD3	1662	2014	1950	4689	2862	1618	2608	2265	2187	1595	2901	2076
AAD4	1712	1549	1622	1301	2026	1685	746	1163	1041	1210	1431	1702
AAH1	843	1020	935	1070	996	698	834	657	641	344	847	1049
AAP1	1400	2173	1780	1970	2189	1812	1411	2426	1530	1041	1755	1626
AAR2	1025	863	949	1538	1161	794	536	601	606	1077	916	592
AAT1	528	842	571	714	1242	752	219	716	728	255	496	454
AAT2	224	254	281	205	405	269	494	389	512	315	430	696
ABD1	368	304	60	145	551	72	74	100	182	199	199	168
ABF1	425	572	845	312	375	321	88	285	395	368	334	249
ABF2	91	244	116	71	117	137	191	153	57	268	79	132
ABM1	1846	2611	2100	2371	2843	1979	1706	1932	2199	3063	2130	2385
ABP1	1339	1686	1227	1571	1480	1068	477	1052	717	682	498	840
ABP140	604	533	620	1883	852	584	340	460	281	464	3187	481
ABZ1	3654	3807	4076	3731	4716	4129	3189	4246	3918	4660	4434	4842
ABZ2	477	923	929	744	862	542	362	692	434	285	589	604
ACA1	1594	1009	1306	1341	1360	1082	649	932	832	1300	1253	1748
ACB1	106	125	102	89	47	85	72	140	74	129	117	47
ACC1	212	224	197	263	223	262	126	219	162	170	238	168
ACE2	4807	5281	4920	6993	5685	3289	10727	2899	4527	9067	4549	5065
ACF2	1599	1619	1544	1613	1912	1213	1475	956	805	1143	1268	1077
ACF4	333	451	842	706	632	356	140	437	5239	480	445	458
ACH1	3346	2697	3947	4032	3413	3224	4648	5740	3130	4340	3559	4634
ACK1	1550	1285	1403	2090	1797	1223	620	854	573	572	4588	1429
ACL4	152	214	141	173	218	96	20	69	78	70	31	38
ACM1	200	250	158	236	319	171	206	177	157	284	282	191
ACO1	107	156	120	192	123	183	36	100	50	55	82	67
ACO2	1475	1666	1590	1796	1433	1370	1341	957	726	1171	1256	1528
ACP1	23	19	32	20	17	24	27	27	71	70	22	13
ACS1	5264	5184	5258	6207	6561	4289	7860	5590	5225	6439	7992	6410
ACS2	80	96	91	93	64	71	20	59	40	57	70	44
ACT1	59	62	42	52	65	60	31	59	34	36	38	36
ADA2	809	656	818	449	1097	949	94	100	45	23	213	49
ADD37	132	233	227	199	230	184	83	103	162	222	1376	265
ADD66	324	290	282	201	256	268	235	199	242	247	935	446
ADE1	91	60	55	61	63	69	69	34	115	30	30	66
ADE12	11	35	14	27	25	35	15	23	25	20	18	20
ADE13	39	79	54	57	48	50	58	72	16	21	55	36
ADE16	2543	3598	3021	2352	3185	2288	1929	2375	1787	1500	2722	2776
ADE17	1252	1543	1566	942	1636	987	1081	1395	1210	1366	1042	1491
ADE2	5	5	5	5	5	5	5	5	5	5	5	5
ADE3	1221	2223	2327	2416	2023	1643	1352	1156	793	1244	1062	1394
ADE4	35	32	39	34	36	31	32	39	18	17	45	55
ADE5,7	47	71	44	49	67	47	27	40	42	36	42	46
ADE6	165	130	145	129	150	117	55	97	48	75	105	82
ADE8	60	69	56	90	105	127	28	30	70	37	27	69
ADF1	364	433	357	628	439	286	353	443	1603	328	758	499
ADH1	676	624	811	923	880	769	617	775	722	492	463	608
ADH2	451	1020	570	420	811	462	869	337	593	331	958	378
ADH3	1252	918	958	777	1232	797	1012	1879	889	936	622	1102
ADH4	768	473	347	1624	963	434	408	530	586	966	845	676
ADH5	1494	1151	1630	1182	1835	1424	1404	1249	902	1300	1031	3579
ADH6	1483	1086	1363	1003	1519	1057	629	1082	584	5202	1208	773
ADH7	2073	2066	2342	1797	3374	1803	1981	2078	1952	2095	2372	2582
ADI1	1953	1457	937	5122	1442	1239	303	902	2826	561	868	902
ADK1	33	77	45	102	72	42	48	43	38	62	57	46
ADK2	812	721	867	731	985	617	488	766	852	5626	1013	1314
ADO1	189	62	119	151	63	61	407	383	337	520	303	373
ADP1	3724	4390	4038	4860	5237	3718	7796	10492	5273	6312	7805	8420
ADR1	1124	1410	878	1390	1195	1180	2888	921	1433	1731	3943	1224
ADY2	2244	2245	1889	1799	3192	1864	1818	1986	1289	1230	1982	2216
ADY3	1013	695	1039	645	1104	683	255	622	292	390	471	497
ADY4	289	659	317	2024	568	352	387	269	103	284	343	204
AEP1	550	577	335	406	450	233	544	415	333	787	324	529
AEP2	502	404	249	255	305	314	186	198	202	476	332	260
AEP3	1115	1114	921	873	1314	661	803	1126	794	804	1373	1457
AFB1	326	283	421	477	432	390	397	3269	304	377	434	474
AFG1	1412	1063	928	993	1350	848	603	1017	559	571	999	1047
AFG2	40	56	47	56	96	43	17	32	33	21	61	27
AFG3	1986	1781	1803	1244	2520	1279	2610	3840	2332	3372	1536	3343
AFI1	1048	1552	1205	1111	1411	1130	834	1624	2373	2677	1392	950
AFR1	949	1037	799	1232	1190	847	712	517	783	785	1032	1050
AFT1	1089	911	1078	1076	1060	853	795	634	1014	1211	1334	740
AFT2	793	1524	800	1064	708	636	484	723	818	986	960	641
AGA1	1514	1457	1800	1311	1428	1785	1566	1276	1787	1852	2424	2944
AGA2	88	183	103	94	76	55	7	54	11	36	17	8
AGC1	1504	1573	1394	1404	1880	1100	1104	1096	985	3193	1254	1278
AGE1	323	324	1021	371	686	1017	59	214	185	165	283	254
AGE2	492	530	614	1750	538	554	170	398	170	150	401	225
AGP1	5539	5683	4967	4802	7232	8521	5216	5916	7882	7727	5810	5675
AGP2	1003	1091	1403	1666	2422	1357	1516	1222	1197	1260	1124	1616
AGP3	1545	1458	1416	1128	1856	1390	1884	1604	1192	1355	2077	1642
AGX1	2720	2556	2118	1926	2532	1780	1613	3604	2093	1903	1991	2650
AHA1	1038	1441	1335	1259	1950	1789	915	663	1198	1292	1142	952
AHC1	1902	2517	1397	1935	2530	1577	1789	2004	1962	2152	2748	2954
AHC2	159	269	453	423	396	264	214	471	231	369	430	520
AHP1	553	573	736	768	1414	578	854	521	689	8958	807	496
AHT1	567	968	610	618	1103	622	141	938	351	2336	367	569
AI1	778	937	606	1021	1012	921	243	695	287	90	750	392
AI2	1638	2070	1413	2305	2138	2116	537	1606	728	259	1919	971
AI3	1693	2173	1502	2383	2227	2204	538	1716	748	316	2001	985
AI4	1814	2336	1534	2572	2428	2325	548	1751	756	335	2028	993
AI5_ALPHA	2049	2565	1775	2851	2783	2575	680	1983	893	464	2313	1191
AI5_BETA	5	5	5	5	5	5	6	6	5	5	5	6
AIF1	5	5	5	5	5	5	5	5	5	5	5	5
AIM10	714	940	772	582	698	413	1038	1000	1303	791	501	931
AIM11	322	420	392	450	285	293	282	602	299	355	674	654
AIM14	489	470	605	609	1378	718	346	493	609	541	489	577
AIM17	2256	3559	2489	1876	3131	1860	1790	2610	1895	1752	3019	1682
AIM18	740	924	858	1134	1764	684	414	761	433	570	2598	1380
AIM19	794	575	795	703	1043	430	716	678	506	697	1528	1156
AIM2	1265	1766	969	3471	1187	895	1030	828	1017	475	998	806
AIM20	442	311	395	236	218	190	173	209	188	306	413	140
AIM21	3207	4019	4158	4039	4310	3165	2828	3575	2694	3121	3364	3404
AIM22	490	341	727	706	519	395	441	768	485	623	438	818
AIM23	1090	840	955	704	1087	447	233	726	391	309	460	419
AIM24	856	1112	734	1018	1190	630	722	674	561	490	980	763
AIM25	952	1085	1023	904	1499	985	496	760	504	679	841	1432
AIM26	3138	3499	3233	2554	3935	2723	1032	3915	1764	1035	2545	2030
AIM29	380	566	648	859	638	362	224	2660	6071	559	498	330
AIM3	2005	2172	2066	2152	1658	2281	1804	1690	1670	1258	1733	2320
AIM32	914	1056	938	873	1100	885	926	923	825	904	1160	1323
AIM33	851	1310	1215	784	1098	824	527	817	631	614	1144	549
AIM34	640	1162	831	1014	1069	998	1180	1131	781	1046	1064	990
AIM36	639	680	346	521	547	331	760	430	359	342	421	322
AIM39	2407	2608	2247	2257	3145	1551	2533	2460	2117	3090	3932	3614
AIM4	234	240	158	233	314	160	124	160	221	114	145	204
AIM41	562	422	325	317	539	286	125	245	204	115	180	246
AIM44	1095	1137	1131	1267	1295	742	721	794	593	799	2449	809
AIM45	1338	1640	944	983	1739	1083	668	1130	814	763	865	1084
AIM46	1175	1216	1041	1131	2025	1144	1173	1361	1161	972	1122	1082
AIM6	666	475	193	406	484	406	266	303	189	202	251	239
AIM7	157	302	230	359	285	155	204	188	113	185	356	352
AIM9	1047	1475	688	1499	1313	1243	913	1091	1250	863	1788	1005
AIP1	1416	738	757	1084	1014	735	586	792	711	646	683	715
AIR1	680	760	603	730	1179	548	489	633	797	916	576	1376
AIR2	461	618	476	773	765	552	2130	582	594	711	495	601
AKL1	2284	1938	1629	3093	2579	1437	1258	1399	1173	1073	1209	1713
AKR1	232	318	226	241	432	212	360	220	219	302	195	277
AKR2	2482	2363	1583	2237	2619	2109	1138	2520	1124	1545	1402	1797
ALA1	77	107	132	112	117	105	39	93	73	74	121	59
ALB1	284	218	321	225	564	352	344	260	295	220	382	518
ALD2	1879	1275	1755	1637	1756	1462	1272	1329	1004	1682	1625	1132
ALD3	1421	1394	1391	1153	1393	872	1323	961	997	1101	1165	1404
ALD4	1979	1039	1081	2393	1711	883	1297	1266	2700	3606	1250	2205
ALD5	1360	1535	1286	1619	1562	963	565	2486	609	651	1058	1047
ALD6	970	1153	1113	1498	1324	1098	1675	1865	1220	1615	1538	2284
ALE1	1161	870	829	854	1034	682	798	675	697	666	726	1024
ALF1	6242	8524	9397	6602	8168	8980	9653	8140	7203	14458	9539	9768
ALG1	31	42	62	25	28	31	28	41	25	14	47	16
ALG11	50	158	88	70	93	88	73	78	47	91	99	96
ALG12	931	973	784	755	1165	652	878	1357	947	816	456	1073
ALG13	154	149	90	97	180	319	16	117	68	102	112	76
ALG14	34	45	43	39	46	42	18	26	28	31	42	27
ALG2	161	230	188	214	265	191	26	153	38	138	111	120
ALG3	783	752	600	663	871	497	536	369	391	281	231	303
ALG5	500	328	585	257	766	199	172	176	160	100	116	172
ALG6	943	1163	825	810	1287	609	603	721	457	558	780	874
ALG7	32	36	49	39	24	31	31	36	25	16	44	54
ALG8	217	226	282	249	279	163	88	215	203	167	153	348
ALG9	296	329	406	525	615	409	263	325	231	323	247	240
ALK1	2309	2082	1849	3006	3634	1849	1785	1556	8782	1606	1844	2195
ALK2	2954	3558	3161	2395	2987	2480	5356	4170	3280	4513	4204	2984
ALO1	1063	1058	1273	1292	1184	978	1005	965	1214	2600	1325	1299
ALP1	1993	2755	2071	3590	3272	1663	1178	1645	1924	1891	1581	1648
ALR1	635	463	474	785	866	575	539	422	652	449	940	771
ALR2	3141	3503	2794	3019	4290	2260	2348	5637	3053	5906	3248	3957
ALT1	313	389	259	271	571	325	203	273	151	151	304	248
ALT2	1326	1675	1335	1364	1213	1167	1091	1554	1079	1947	1299	1555
ALY1	2056	2834	2497	2444	3158	3264	3902	2655	2107	2604	3181	3088
ALY2	1317	2025	1900	1250	1936	1176	1094	1328	1250	675	1488	1341
AMA1	591	748	641	527	811	612	414	651	708	718	544	544
AMD1	1357	2114	1877	2103	2716	1536	2060	1904	1354	1634	2198	1769
AMD2	783	1124	894	1207	1128	787	534	657	688	481	1029	799
AME1	106	22	63	127	56	88	32	24	53	58	113	87
AMF1	1640	1685	1826	1413	2196	1815	1432	1573	1690	2410	1582	1767
AMN1	828	1400	880	1185	1105	1324	1306	951	1244	1345	1458	1009
AMS1	1135	1823	1452	2195	2462	1322	1832	1265	1432	1536	2008	1852
ANB1	1011	701	642	692	788	663	378	857	433	571	510	770
ANP1	328	449	506	352	435	271	192	146	130	78	154	198
ANR2	1757	1589	1764	1609	1904	2008	1401	1532	1256	1031	1564	1780
ANS1	830	1202	758	990	809	568	658	1095	688	622	1059	1271
ANT1	957	1466	1182	1080	1656	787	529	821	807	412	801	918
ANY1	475	382	445	411	627	369	387	586	353	605	445	420
AOS1	15	25	16	22	23	20	16	24	21	84	69	17
APA1	982	752	1004	1244	1517	781	1032	1238	955	1408	1555	1358
APA2	927	1082	1186	1925	666	602	373	765	270	640	820	858
APC1	466	391	255	336	457	309	173	274	199	306	358	562
APC11	178	247	295	91	49	208	76	173	181	223	283	306
APC2	189	194	263	313	194	251	247	247	182	252	290	154
APC4	208	208	148	132	129	146	72	204	105	836	263	197
APC5	27	35	33	60	38	27	10	48	23	26	23	47
APC9	137	259	263	284	212	125	171	239	50	194	200	272
APD1	552	405	936	846	1026	403	855	891	469	591	2456	929
APE1	2070	2132	2556	1867	2827	1959	1314	1582	2108	1332	1987	1669
APE2	2242	3288	2248	11073	3352	2264	2426	2001	3119	2756	2176	3038
APE3	1287	1968	1708	1625	2168	4270	1895	1464	2119	1346	2047	1718
APE4	1565	1505	1184	958	1629	1492	1539	936	702	991	1019	1411
API2	1099	1457	1035	3883	1984	1217	744	920	875	593	718	895
APJ1	659	1106	974	516	1402	801	769	597	815	535	737	889
APL1	2368	2230	1668	2589	2965	1982	1706	2350	1707	2061	3001	2272
APL2	813	951	706	851	1139	585	319	687	406	498	549	612
APL3	1597	1672	1799	5259	2019	1699	1029	1416	1088	2922	1212	1671
APL4	996	1565	1464	1228	1625	855	854	912	785	908	786	1227
APL5	222	105	116	195	215	140	134	216	199	113	182	185
APL6	444	309	450	428	317	434	332	453	250	480	269	277
APM1	1256	1671	1397	1354	1165	1482	533	805	917	475	742	775
APM2	2629	3159	3187	2596	3099	2462	2096	2303	4034	2090	3554	2401
APM3	215	329	236	193	267	186	264	238	212	109	154	234
APM4	1028	1073	1008	1100	1125	866	613	992	586	1858	1596	1275
APN1	958	1636	825	1240	1457	1053	405	746	698	980	5713	1442
APN2	2395	2160	1974	1847	2673	1777	1053	1336	851	1330	1372	898
APP1	684	848	1094	1071	1291	801	589	917	718	366	1009	766
APQ12	183	142	180	253	102	248	149	102	321	147	410	162
APQ13	638	642	499	923	591	363	164	293	303	227	186	120
APS1	745	604	864	916	815	640	410	511	221	1706	442	176
APS2	898	1497	561	1615	725	648	823	1213	566	599	907	648
APS3	201	162	136	133	177	152	481	217	220	169	250	356
APT1	1787	723	513	585	744	474	408	358	290	533	566	789
APT2	363	396	436	244	481	380	228	215	322	186	173	366
AQR1	2802	2311	1754	1799	3392	1633	1391	2667	1270	1418	1355	1656
AQY1	1470	1690	1913	2792	2383	1855	2128	1251	3818	1666	1918	2612
AQY2	860	568	876	538	1196	623	892	1002	875	1242	1160	662
AQY3	3066	3367	3276	2604	3383	4382	1647	3157	2972	2715	3494	3574
ARA1	787	722	900	775	760	1310	426	599	538	477	611	553
ARA2	721	585	860	759	1068	538	592	797	588	373	999	990
ARB1	236	197	292	358	374	198	172	92	215	115	158	105
ARC1	257	442	490	466	404	1166	235	289	165	231	346	237
ARC15	11	27	19	38	24	19	7	11	44	53	16	19
ARC18	11	20	26	66	15	13	7	10	9	11	13	10
ARC19	17	29	23	16	20	11	6	21	8	8	23	11
ARC35	716	544	393	435	428	276	95	316	377	161	434	235
ARC40	48	52	73	47	47	71	16	41	37	22	54	26
ARD1	317	182	276	193	172	194	336	602	372	275	433	588
ARE1	3774	3709	3968	3723	3971	4170	3380	3607	3373	3485	5579	4467
ARE2	1356	1133	1389	1290	1961	872	1319	1217	683	835	526	1521
ARF1	146	334	165	1273	130	126	31	146	35	108	47	77
ARF2	206	283	221	392	219	391	370	634	185	199	161	205
ARF3	162	102	233	143	147	114	137	126	67	165	111	157
ARG1	97	80	127	95	120	96	45	69	91	90	114	139
ARG2	148	147	85	127	163	117	136	174	139	47	115	64
ARG3	71	60	54	80	58	56	19	40	26	39	59	65
ARG4	50	64	44	78	68	47	18	59	64	36	71	43
ARG5,6	108	132	154	224	111	248	89	129	209	382	199	231
ARG7	43	81	35	59	66	71	15	53	63	49	40	27
ARG8	57	119	83	76	63	48	37	112	34	57	65	47
ARG80	5753	5991	6441	5768	6991	5672	9636	7718	8277	12424	11418	10391
ARG81	2072	1874	2224	2367	2884	1971	1826	2397	1611	1977	2890	2038
ARG82	107	113	132	150	150	91	60	47	100	33	43	82
ARH1	70	70	113	151	163	60	59	42	120	52	65	60
ARI1	496	646	572	1452	961	509	253	603	323	379	356	416
ARK1	2078	2704	2785	2485	3188	1908	4088	3341	2295	6619	2915	18812
ARL1	65	98	79	82	130	55	31	32	62	62	27	42
ARL3	348	261	205	204	228	148	91	121	77	188	160	269
ARN1	2374	1923	2479	1634	2846	2335	3467	2382	4350	2482	2881	2700
ARN2	2602	2581	2373	2458	3158	2176	1892	1983	2332	1566	2645	2643
ARO1	1062	1682	1757	1812	3114	1411	845	1115	980	931	1978	1424
ARO10	811	971	913	1121	1174	1193	405	770	544	822	962	893
ARO2	349	531	465	893	592	557	460	403	364	399	669	770
ARO3	1145	1192	751	798	746	607	854	776	604	871	1022	625
ARO4	1239	1309	911	846	1403	1234	666	681	954	466	584	953
ARO7	208	194	212	165	245	347	72	178	105	220	135	259
ARO8	631	660	783	564	3248	650	670	941	469	643	739	955
ARO80	1015	1398	614	1002	1588	842	507	1008	628	614	658	813
ARO9	371	347	342	248	327	394	333	323	183	10420	745	488
ARP1	22	107	91	86	41	31	61	133	131	73	45	38
ARP10	720	693	729	753	1140	407	602	464	693	579	560	591
ARP2	83	116	128	72	97	26	56	35	69	94	66	43
ARP3	58	69	69	103	71	48	16	93	43	90	71	96
ARP4	37	37	39	33	50	35	28	34	42	34	111	86
ARP5	38	121	69	293	69	109	113	127	99	122	150	97
ARP6	2190	2398	3081	3095	4700	2170	2392	2143	2044	1803	2073	2191
ARP7	190	256	309	219	71	193	40	239	88	150	91	203
ARP8	229	270	339	345	301	228	527	420	596	540	502	482
ARP9	43	60	50	32	59	98	5	20	9	35	13	14
ARR1	932	1968	965	1273	1575	630	1158	1256	1003	1493	1838	1442
ARR2	392	377	398	412	367	244	304	127	275	570	358	172
ARR3	499	810	1096	1227	908	986	539	988	574	516	1331	776
ART10	1215	683	674	1194	1616	559	319	556	439	782	510	608
ART2	4762	6240	5706	14568	6062	5173	18531	13242	22465	43395	28109	17883
ART3	3616	4165	3268	5857	4717	4761	15632	8501	11316	34532	10206	9193
ART5	7537	8238	6825	13482	7650	6584	6459	5726	6431	4448	5030	6621
ARV1	79	42	53	103	65	38	15	14	18	14	20	21
ARX1	375	702	336	436	705	638	384	510	304	325	460	330
ASA1	33	54	57	37	28	61	82	45	81	44	45	100
ASC1	102	87	81	150	91	116	122	320	269	253	128	380
ASE1	1381	1492	1086	1151	1504	1124	1103	2172	1793	1037	1393	1462
ASF1	99	252	256	327	293	90	73	276	192	341	128	244
ASF2	1378	1667	1719	1777	2150	2057	651	1438	1066	973	1565	1231
ASG1	1486	1647	1687	1146	2067	1126	845	1602	955	1737	1402	1783
ASG7	1028	1469	1221	1752	1798	1352	1290	1799	1325	1304	1591	1764
ASH1	1489	1718	1730	1682	2497	1488	1365	1223	1334	1492	1601	1408
ASI1	1388	998	1249	1204	1578	1470	1110	698	673	569	628	645
ASI2	590	416	278	534	648	316	179	561	144	164	257	240
ASI3	3656	3598	2859	2957	4278	2309	2892	3593	2784	2944	3637	3231
ASK1	728	1131	1277	1258	1498	787	1042	2196	1282	1472	1242	1747
ASK10	1885	1446	1998	1785	2862	1648	2144	2508	2099	3598	3085	2367
ASM4	859	529	712	944	1088	667	440	569	496	216	633	987
ASN1	1920	1786	1700	1733	2529	1629	1006	1191	1076	1347	2478	1439
ASN2	1369	1242	1979	1267	1980	1780	1549	1827	990	1315	2214	1828
ASP1	540	567	812	914	813	449	417	524	544	605	658	708
ASP3-1	1662	1671	2025	1792	2327	1905	790	1460	1490	3972	1758	4242
ASP3-2	1672	1754	1931	1838	2340	1981	823	1478	1486	3959	1716	4373
ASP3-3	1779	1675	1895	1810	2352	1972	844	1503	1573	4017	1821	4426
ASP3-4	1690	1702	2007	1782	2329	1970	809	1564	1480	3997	1752	4286
ASR1	1246	1229	1632	1092	1445	1041	1399	1127	1092	1795	1562	1841
AST1	1230	890	1008	854	1487	845	471	720	1357	781	942	841
AST2	691	1315	1230	1305	1107	1337	698	838	652	1058	1626	864
ATC1	197	432	345	259	430	275	414	278	288	268	220	205
ATE1	1418	1757	1672	1400	2026	1999	1343	1341	1567	1001	1296	1839
ATF1	952	1564	885	1210	1241	1499	1779	1253	1305	976	1498	1188
ATF2	2847	2767	2741	2302	3402	3062	3675	2342	2145	1485	2143	2629
ATG1	993	1427	1045	1130	1320	709	549	609	645	645	585	557
ATG10	229	296	278	372	343	291	292	150	260	352	212	212
ATG11	853	1441	1181	1471	1576	1106	743	1010	707	713	1211	933
ATG12	90	222	153	1578	390	141	94	169	143	109	185	179
ATG13	854	953	779	922	1280	1808	645	720	355	544	508	592
ATG14	658	834	623	596	1122	463	511	498	452	377	733	475
ATG15	1905	2218	2378	1824	2997	3290	2513	2407	2154	2441	7527	2936
ATG16	642	853	553	738	751	445	148	373	332	338	364	485
ATG17	381	146	163	169	267	159	46	129	74	137	241	165
ATG18	1768	2812	2742	1903	3535	2572	1979	2015	2855	1213	2119	2564
ATG19	1152	1011	1065	1643	1383	769	602	860	506	6027	990	793
ATG2	1014	1813	1508	1378	1777	1102	757	1280	1194	1074	1069	1215
ATG20	333	785	670	693	1149	970	517	1281	405	446	973	429
ATG21	377	372	285	299	425	285	182	260	231	373	376	349
ATG22	1305	1233	1488	1045	1946	881	1022	1094	926	990	739	1171
ATG23	415	549	576	542	644	481	302	226	226	414	849	499
ATG26	1095	1180	1046	1440	1469	994	540	749	705	937	982	593
ATG27	540	441	465	618	709	345	352	423	506	586	1983	487
ATG29	121	298	55	76	230	100	68	29	34	74	97	48
ATG3	1292	1221	1192	949	1489	959	875	1113	934	834	8447	1147
ATG31	722	921	796	463	736	531	541	524	331	395	685	730
ATG32	364	369	429	503	518	343	1321	591	437	559	660	620
ATG33	453	632	547	743	497	613	138	384	209	264	407	391
ATG34	891	856	1296	830	1243	911	569	653	816	1043	1307	898
ATG36	584	788	377	347	1329	925	647	811	432	661	726	740
ATG38	80	119	91	98	93	64	68	42	74	48	96	58
ATG39	562	448	437	691	561	586	366	388	341	555	320	355
ATG4	397	462	304	432	393	281	238	191	160	186	256	248
ATG40	36	42	47	41	27	53	7	50	13	34	15	7
ATG41	51	59	49	21	31	33	15	26	21	12	10	9
ATG5	252	284	279	440	431	184	252	277	121	260	282	212
ATG7	680	837	710	556	1213	726	606	525	689	661	864	701
ATG8	57	56	64	42	110	19	13	43	11	18	17	68
ATG9	736	764	604	597	861	670	586	523	645	385	642	566
ATH1	2061	2313	2313	2251	2855	2388	2659	2173	1653	2025	2882	3374
ATM1	407	305	336	238	131	159	525	271	301	170	183	544
ATO2	10816	13765	14008	17110	13898	10320	19028	21596	16165	14918	21021	20853
ATO3	1707	2143	2553	2835	2941	1623	1897	1856	1493	2170	2245	2065
ATP1	268	412	322	207	448	234	381	299	345	270	597	533
ATP10	115	102	175	105	173	95	31	41	67	197	39	34
ATP11	306	192	153	170	355	168	81	164	204	693	133	178
ATP12	445	544	490	272	554	444	135	262	523	296	487	469
ATP14	67	74	44	145	116	172	53	42	55	41	79	94
ATP15	34	42	56	47	83	12	9	29	18	31	26	20
ATP16	152	179	166	171	138	207	156	101	290	195	174	201
ATP17	101	81	104	122	131	48	48	128	59	33	85	129
ATP18	112	33	103	101	172	108	176	48	129	111	88	78
ATP19	98	174	126	177	388	98	36	126	85	60	229	207
ATP2	180	264	307	205	422	295	231	254	226	299	483	480
ATP20	124	347	180	1009	261	126	79	102	186	111	132	267
ATP22	263	319	303	246	586	131	201	256	170	194	345	399
ATP23	1713	1212	1574	1863	1495	1068	2333	1638	1354	1426	1962	2462
ATP25	823	686	354	437	734	367	232	460	316	447	318	561
ATP3	225	262	159	270	509	225	477	288	235	208	268	343
ATP4	96	105	149	102	286	124	133	105	176	113	167	248
ATP5	50	74	43	38	83	101	41	114	96	31	53	55
ATP6	16	16	8	22	14	8	5	8	6	6	5	5
ATP7	172	197	198	187	209	85	8	110	85	92	64	28
ATP8	5	5	5	5	5	5	5	5	5	5	5	5
ATR1	1735	1525	1355	1051	1790	886	990	1454	1132	1302	1758	1633
ATS1	2346	3470	2528	3008	3797	2644	3975	3156	3527	3679	4501	5296
ATX1	65	334	152	96	88	210	71	84	58	97	92	10
ATX2	421	528	566	683	267	425	526	500	431	595	721	683
AUA1	434	403	385	315	368	370	867	766	816	293	1128	648
AUR1	172	237	195	212	254	105	38	155	267	205	146	164
AUS1	4696	5565	5224	4465	5809	4612	5675	4986	4491	6477	6160	7056
AVL9	733	750	757	607	1031	616	757	622	519	557	517	497
AVO1	665	758	565	3253	1097	822	593	779	667	657	1148	558
AVO2	991	1122	1206	1643	1241	1699	702	1248	681	460	1057	744
AVT1	4961	5594	4847	7169	5908	3527	3937	5215	4854	4374	7919	4811
AVT2	2140	2365	1773	3722	2239	2572	2101	1797	1710	1427	3425	2175
AVT3	2595	2646	2063	2462	2425	3263	1715	2348	1686	4138	2309	2221
AVT4	1001	1082	1307	2420	1582	710	1067	1340	703	929	796	1207
AVT5	1038	1066	1087	953	1563	1003	1181	1151	1050	16210	1746	1746
AVT6	1263	1379	1626	2210	1821	1705	2026	1260	2066	1082	879	1416
AVT7	1470	2084	2314	1994	2336	1997	1433	1933	1719	3636	5283	1691
AXL1	2142	2311	1891	2365	3120	2008	1971	2454	2046	8031	2216	2640
AXL2	1282	1407	1075	1047	1319	1042	114	156	148	122	139	94
AYR1	578	1002	760	769	1087	755	1070	623	864	6137	739	1542
AYT1	1096	1199	2090	1349	2031	889	1190	1294	1186	902	1410	12798
AZF1	278	443	378	504	443	388	804	473	569	376	608	354
AZR1	1012	1337	894	1143	889	1091	1364	852	692	1140	714	1374
BAG7	1694	2544	2818	1938	2257	1946	1324	1861	1403	1204	6807	1714
BAP2	1966	3710	2790	2355	4183	2197	1739	1793	1623	2318	2507	2268
BAP3	1195	1750	1505	1568	2061	1111	1082	1737	1422	1293	1454	1795
BAR1	3673	4101	2864	5100	4875	3323	2019	1967	1256	1279	1670	2539
BAS1	572	798	560	432	700	523	593	478	325	402	883	508
BAT1	981	2434	1985	2042	2743	2606	23861	1555	768	1257	1420	1181
BAT2	3567	5239	4306	4029	5393	3905	3309	3734	3100	3960	4150	4234
BBC1	2089	2373	2489	2633	2852	2247	990	1017	809	627	336	1533
BBP1	46	198	99	74	143	45	11	105	57	45	117	70
BCD1	1369	902	768	894	726	552	960	748	843	686	571	793
BCH1	1377	1534	1231	1577	1835	996	906	1233	1153	1364	1124	783
BCH2	2399	2932	2065	3984	3050	1816	1433	2046	1630	1110	1894	2386
BCK1	147	205	125	188	89	101	718	794	3972	991	740	618
BCK2	332	527	538	463	716	386	438	477	440	311	509	608
BCP1	52	77	53	155	76	67	70	54	28	69	47	54
BCS1	835	568	601	555	1063	456	783	595	585	512	455	1038
BCY1	795	545	728	549	1152	329	459	361	228	457	476	625
BDF1	232	217	318	321	294	174	90	218	121	100	352	108
BDF2	485	739	524	581	948	463	363	5370	255	251	509	325
BDH1	2630	3065	3171	2493	4417	3036	2570	2575	2499	3257	3486	3725
BDH2	6144	6174	7727	18200	7985	5533	3837	5194	4279	4370	5113	5609
BDP1	168	364	218	221	262	169	230	252	163	247	316	175
BDS1	2729	2826	3057	4055	3974	3003	2104	2637	2020	2457	4227	3486
BEM1	260	233	278	210	97	271	5	13	13	5	12	7
BEM2	601	671	604	851	824	508	260	636	2889	283	374	384
BEM3	789	1000	974	1226	1260	610	20	55	27	34	5	20
BEM4	465	363	488	581	590	406	131	86	61	40	127	69
BER1	208	121	142	284	190	105	171	185	291	316	236	109
BET1	19	31	48	28	36	30	15	50	58	32	77	56
BET2	21	26	14	35	21	24	15	13	14	20	30	28
BET3	29	41	71	46	37	34	39	55	29	39	37	58
BET4	16	17	13	11	28	17	6	28	19	23	18	49
BET5	113	36	51	37	19	35	17	29	56	36	84	82
BFA1	1460	1460	1391	1113	1479	1230	1117	1610	1224	1222	2014	1805
BFR1	425	396	661	479	611	337	235	248	151	111	108	259
BFR2	87	44	34	117	109	89	19	63	97	44	54	25
BGL2	287	657	370	283	325	301	109	302	55	88	93	180
BI2	62	78	16	55	68	41	10	14	9	5	7	8
BI3	64	81	17	58	70	44	12	14	11	5	10	10
BI4	97	130	22	108	115	75	13	17	15	19	11	11
BIG1	92	51	105	208	63	101	64	48	98	182	203	136
BIK1	1891	2742	2603	2440	2587	2478	3316	4734	4305	3035	5070	5116
BIM1	901	1128	1215	1444	1087	1327	1662	2399	1885	1916	1300	2718
BIO2	1370	945	1149	1012	1865	1004	776	926	697	765	873	1132
BIO3	3168	1748	1797	2125	2042	1511	2158	1769	1469	1432	2164	1683
BIO4	4785	6223	5477	5804	7129	5249	4269	6373	5849	5344	7460	6514
BIO5	2501	2353	2135	2191	2598	2234	1582	2052	2219	1950	3251	1981
BIR1	1207	1671	5174	1130	1027	988	1347	2174	1198	1164	1158	1848
BIT2	1107	829	1145	1110	1663	1038	845	1054	966	6066	1030	1080
BIT61	899	1177	863	871	1439	849	586	1005	563	674	840	792
BLI1	839	445	293	426	750	373	165	188	755	290	374	232
BLM10	7209	8601	6185	9653	8752	7020	8877	9871	8357	14244	14696	9780
BLS1	275	194	99	134	33	37	62	97	106	51	234	180
BMH1	1017	1617	1602	2030	1569	1462	1278	1746	1489	1995	2657	1591
BMH2	478	520	662	755	797	618	535	1157	433	446	609	467
BMS1	506	364	217	326	428	320	340	244	240	284	354	238
BMT2	1142	1676	1561	1300	1960	859	3238	1347	1037	1998	1640	2017
BMT5	766	464	706	1022	1053	639	669	332	288	345	473	324
BMT6	425	482	330	430	465	389	122	283	110	129	248	225
BNA1	461	1287	906	776	883	591	857	606	759	856	1039	861
BNA2	4724	4730	4214	5849	5859	4158	4420	4649	3741	8549	19243	13253
BNA3	370	475	355	476	771	301	271	309	259	1271	348	435
BNA4	1046	1505	1276	1292	1987	2032	714	2047	961	1031	1377	2208
BNA5	1148	467	487	607	629	441	275	238	171	229	3395	332
BNA6	846	1259	1207	1258	1635	968	716	1107	545	805	1025	1139
BNA7	305	395	188	269	404	139	214	274	186	281	267	146
BNI1	234	343	340	327	355	263	48	103	61	93	73	55
BNI4	495	365	276	375	398	280	577	737	329	346	347	513
BNI5	305	229	290	1807	374	214	538	297	169	301	264	398
BNR1	2332	2262	2396	1984	2446	1375	1127	1795	1138	1907	1795	1724
BNS1	1240	1012	893	659	881	682	502	697	643	447	1088	865
BOI1	2695	2130	2097	2196	2416	1460	1064	1112	797	916	811	1878
BOI2	1534	1762	2225	1470	2198	1716	1663	1538	1429	1319	2236	1612
BOL1	458	672	640	628	794	527	417	960	324	220	458	758
BOL2	432	499	391	959	983	779	81	986	256	104	392	499
BOL3	679	507	696	525	644	530	7248	833	739	780	468	666
BOP2	745	849	407	775	1060	747	64	391	138	190	411	319
BOP3	1445	1298	1728	1327	2311	1477	1640	1990	1179	1562	1594	1947
BOR1	1283	1167	810	2855	1830	1162	958	1220	1281	1141	1198	1014
BOS1	427	275	403	286	296	336	463	256	166	192	311	355
BPH1	2887	3410	3070	2965	4171	2206	1673	2234	1436	6940	1103	2266
BPL1	189	129	211	193	390	147	45	102	153	103	354	191
BPT1	3049	2877	2930	4817	4444	5455	2039	3481	1952	3428	3913	3801
BRE1	77	85	52	79	52	61	43	71	47	229	66	56
BRE2	714	225	329	459	466	671	402	634	289	243	420	731
BRE4	1380	1532	1123	1216	1329	1112	924	1494	1145	941	2099	1234
BRE5	821	445	897	953	995	691	473	435	284	141	174	602
BRF1	90	131	140	4019	111	143	112	141	79	125	133	225
BRL1	507	612	358	606	533	528	436	488	228	327	329	342
BRN1	311	288	522	455	462	294	289	190	238	160	393	443
BRO1	166	152	131	91	167	149	175	117	149	98	74	134
BRP1	3946	2718	3339	3232	3695	2916	4093	4471	3340	31254	6483	4048
BRR1	1368	806	1139	1986	1668	582	815	701	768	685	804	1109
BRR2	507	690	619	559	638	324	197	320	223	297	601	527
BRR6	21	16	47	19	65	20	28	17	31	24	48	43
BRX1	71	63	139	95	103	81	85	76	53	65	72	74
BSC1	557	431	600	307	656	502	1109	668	376	454	696	1292
BSC2	440	600	534	586	649	560	507	655	443	789	542	435
BSC3	156	152	114	99	268	145	151	149	169	125	552	130
BSC4	2122	2665	3170	2295	3414	1774	1693	1220	1782	878	2473	1939
BSC5	1039	1124	1121	841	1090	504	785	739	679	3145	1543	634
BSC6	1657	1366	1306	1494	1997	1086	1436	1367	1281	908	1786	1558
BSD2	445	803	550	431	663	542	267	465	227	99	140	290
BSP1	636	921	731	1186	1282	674	604	656	547	3173	609	792
BST1	1237	1092	1001	958	1644	1082	401	861	1063	504	628	788
BTN2	449	630	682	760	1171	849	357	528	277	719	434	342
BTS1	1064	1208	915	1318	1530	1025	349	787	241	277	505	335
BTT1	332	235	176	147	176	123	67	153	77	54	97	104
BUB1	222	271	396	310	345	682	1055	1229	1049	989	751	2173
BUB2	1331	1681	1314	1473	1850	1441	1513	2200	1469	1557	1479	1682
BUB3	900	1499	1178	1228	1335	949	2439	3464	2054	2186	1677	1815
BUD13	1027	1235	1423	1155	1685	829	948	939	903	2176	1246	1208
BUD14	2866	3758	2796	2983	3895	2414	1875	2863	1880	2180	3591	2245
BUD16	391	465	481	445	379	392	404	391	422	374	356	257
BUD17	1654	1278	1418	1372	2575	1050	1493	1530	927	619	1242	1048
BUD19	17	32	42	8	24	46	6	18	7	12	8	13
BUD2	962	623	918	1032	1186	832	94	244	245	137	61	173
BUD20	47	362	176	208	451	240	65	222	143	140	155	147
BUD21	218	339	169	132	308	175	92	198	482	316	328	727
BUD22	1154	1000	1155	1049	1253	838	565	674	554	621	1044	769
BUD23	74	137	84	119	160	167	137	155	151	120	220	104
BUD25	3197	4001	4086	3244	4345	2987	1746	3959	2788	2176	3414	3192
BUD26	751	712	477	662	653	537	247	535	491	520	538	181
BUD27	3020	3442	3443	3415	4577	3102	2248	4061	2325	2011	2684	2505
BUD28	95	96	33	22	76	41	29	63	70	52	13	39
BUD3	4557	6316	4738	8772	6908	3989	5323	5300	6370	5596	5693	7914
BUD30	21	130	109	64	205	37	47	50	64	42	42	55
BUD31	327	447	618	754	897	497	367	529	9499	503	763	443
BUD32	95	52	74	65	100	55	50	64	21	81	37	63
BUD4	2507	3350	2447	4399	3562	3601	5641	2012	1711	1501	1811	1563
BUD5	917	990	950	1077	1035	659	292	317	308	550	211	363
BUD6	174	192	277	218	282	187	51	55	153	126	104	85
BUD7	1285	1476	1480	1061	1441	1205	1236	2049	1529	1730	2429	1217
BUD8	514	763	627	665	799	574	359	445	347	423	1034	643
BUD9	1687	1940	1740	1371	2012	1312	2331	2091	1282	2120	3083	2100
BUG1	856	498	357	502	674	328	244	579	531	829	270	730
BUL1	559	495	544	436	448	261	303	466	92	221	335	315
BUL2	1476	1772	1214	1239	1734	1443	1189	1631	634	1070	1619	1300
BUR2	129	122	43	123	109	68	7	115	13	14	15	13
BUR6	97	152	239	154	178	96	68	148	114	149	152	50
BXI1	1060	949	934	837	730	862	696	670	862	1352	964	1185
BYE1	3556	4136	3734	3109	9234	3205	3425	4176	8449	2336	8333	4851
BZZ1	1045	1188	1200	1260	1836	1298	1722	1531	1213	2330	2861	2153
CAB1	95	76	49	147	73	186	13	61	72	51	217	120
CAB2	64	101	161	81	133	69	2795	91	27	90	61	56
CAB3	308	292	504	345	361	276	173	253	362	167	322	155
CAB4	26	112	32	29	35	91	9	37	21	18	18	6
CAB5	51	61	123	130	83	64	7	40	36	69	73	127
CAC2	1406	818	1792	1495	2343	1367	1204	1248	1616	1131	1558	2201
CAD1	1279	1281	713	991	1379	927	863	772	1096	572	930	869
CAF120	7763	8506	9683	8072	9527	7503	29401	7420	9053	22706	11765	9145
CAF130	1483	1701	1706	1551	1743	1543	1962	1712	1580	1793	2326	1667
CAF16	1367	1153	1202	1139	1294	840	756	3415	864	935	1989	1262
CAF20	744	718	450	698	1118	399	316	565	627	665	998	496
CAF4	2485	2921	2734	2372	2584	1800	2906	21615	2144	2142	3008	3031
CAF40	1322	1216	957	1369	1589	644	731	721	903	671	462	668
CAJ1	1077	1131	600	923	852	1032	740	1136	1151	1266	1163	1323
CAK1	36	46	38	35	32	46	26	34	19	23	78	38
CAM1	885	1152	977	826	890	793	1552	748	1115	756	6429	909
CAN1	1672	2095	1613	1711	1278	1309	15	5	5	5	5	5
CAP1	905	1122	864	646	1074	566	142	269	145	81	126	4401
CAP2	272	588	309	571	461	1131	40	58	48	83	32	40
CAR1	6268	6850	5604	5667	7814	6364	13093	8447	5813	4700	5101	6027
CAR2	5109	3525	4736	5642	4838	5383	2733	2198	18213	2487	5175	3829
CAT2	2454	2544	2497	3252	2573	3289	2159	2936	2594	2414	2350	2496
CAT5	188	263	185	121	189	182	260	200	150	104	118	335
CAT8	2621	2872	2820	4992	3702	2055	1303	2510	1621	1406	2447	2082
CAX4	312	205	140	166	326	93	50	224	111	104	200	200
CBC2	323	410	289	188	289	340	164	322	317	433	435	399
CBF1	691	972	813	828	946	1111	872	802	912	1283	1003	513
CBF2	161	180	170	191	129	182	42	154	73	152	131	89
CBF5	174	224	227	196	305	151	113	66	35	95	78	115
CBK1	836	1093	790	873	836	675	778	532	335	274	658	562
CBP1	939	1041	959	1547	1151	797	1299	1261	1215	1209	948	1519
CBP2	1048	920	837	761	864	751	1225	5315	1069	857	1195	1361
CBP3	236	349	246	464	247	207	439	250	200	1443	632	516
CBP4	434	699	294	2130	504	351	286	388	412	311	291	579
CBP6	94	49	83	61	108	63	33	86	81	97	124	115
CBR1	1139	704	667	956	1261	739	1192	776	869	779	1695	1298
CBS1	474	568	423	496	766	220	147	779	147	343	351	399
CBS2	198	222	306	290	321	142	48	255	180	114	80	80
CBT1	293	146	249	252	389	407	109	350	433	118	313	244
CCA1	47	46	89	68	142	56	82	35	40	42	41	40
CCC1	522	812	504	422	424	564	270	459	288	309	238	263
CCC2	411	652	466	739	748	512	336	389	474	565	502	503
CCE1	1971	2690	1793	1907	3557	1627	1393	2633	1729	2212	2164	2595
CCH1	2594	2024	2407	2372	3640	1940	828	1639	1527	1837	1443	1637
CCL1	124	217	74	125	76	83	33	143	90	37	168	116
CCM1	925	860	711	684	1118	726	430	813	900	456	408	566
CCP1	1951	2016	1582	1762	1662	1558	2527	2321	1384	1412	1537	2959
CCR4	1052	1052	870	758	1520	870	1133	1484	805	1481	1741	1887
CCS1	700	974	699	358	964	763	259	282	273	251	161	436
CCT2	109	96	189	93	151	74	77	144	52	60	116	99
CCT3	76	33	35	39	43	48	209	24	33	33	28	153
CCT4	52	31	49	35	38	40	18	50	18	28	35	17
CCT5	106	218	204	134	228	106	67	114	132	122	144	139
CCT6	148	110	56	90	60	124	93	73	75	49	85	55
CCT7	85	188	280	155	152	114	130	134	105	84	187	36
CCT8	52	62	137	96	164	85	47	45	99	60	76	89
CCW12	121	170	187	207	132	167	82	243	495	379	546	200
CCW14	160	158	350	239	351	395	156	84	77	120	616	85
CCZ1	187	161	159	179	127	224	86	85	138	90	75	170
CDA1	730	826	776	2042	1021	622	102	399	455	172	601	810
CDA2	584	791	602	2756	940	478	572	369	549	1093	2557	516
CDC1	64	41	51	63	66	72	20	64	31	58	50	63
CDC10	23	28	38	39	62	56	7	27	29	36	23	12
CDC11	236	256	126	250	180	234	312	463	531	607	693	384
CDC12	23	53	29	24	20	36	12	22	15	21	37	20
CDC123	272	282	166	264	187	208	31	334	114	29	44	77
CDC13	2178	3170	2529	3385	2965	1753	2024	1939	2115	2282	3223	2575
CDC14	366	231	227	366	565	468	219	251	381	385	619	270
CDC15	132	180	118	136	94	60	53	130	188	72	92	74
CDC16	1433	2584	1713	1348	1979	1719	2261	1638	1799	1569	3695	2813
CDC19	38	165	80	155	59	75	29	114	76	67	80	49
CDC20	56	60	85	109	57	58	23	71	65	40	134	51
CDC21	41	38	40	63	87	51	57	47	33	52	86	39
CDC23	844	752	1260	1381	1436	859	437	1375	712	354	646	949
CDC24	128	126	134	187	223	125	107	75	63	117	181	131
CDC25	214	482	272	674	529	313	425	285	154	194	675	399
CDC26	200	108	141	241	280	340	203	187	344	304	183	301
CDC27	108	170	111	238	313	137	234	487	98	248	274	145
CDC28	20	48	33	32	27	33	8	20	10	22	21	20
CDC3	86	70	76	67	74	59	20	85	32	44	92	57
CDC31	7	6	8	11	6	8	5	7	5	5	6	5
CDC33	9	9	14	20	10	13	6	14	6	5	11	6
CDC34	96	91	111	156	270	188	29	83	66	133	104	132
CDC36	38	36	77	75	22	44	34	40	62	30	33	95
CDC37	63	103	99	199	145	136	14	58	55	80	90	101
CDC39	450	422	571	619	620	460	512	573	317	445	712	421
CDC4	212	319	247	431	413	243	172	205	358	226	333	409
CDC40	74	161	144	93	112	81	43	110	45	61	74	135
CDC42	16	28	15	19	13	43	11	22	14	29	24	12
CDC43	58	78	60	98	78	56	18	57	38	100	44	47
CDC45	29	62	31	56	40	40	30	38	43	82	68	34
CDC48	227	203	275	143	218	168	86	105	82	69	72	111
CDC5	218	62	94	56	86	33	83	47	65	29	31	53
CDC50	651	963	625	597	1165	474	334	573	454	584	817	749
CDC53	88	133	98	111	141	101	33	114	100	212	118	91
CDC55	91	105	78	134	85	82	33	82	52	39	56	65
CDC6	30	33	51	34	89	64	64	82	21	30	20	30
CDC60	151	244	131	145	178	135	42	136	87	70	129	126
CDC7	461	331	191	313	227	135	262	290	429	242	307	530
CDC73	179	194	185	350	292	99	75	165	148	91	200	208
CDC8	28	19	83	36	48	18	10	70	22	15	20	31
CDC9	193	303	360	372	255	315	190	204	351	221	429	206
CDD1	272	237	221	271	665	84	143	1055	133	143	184	260
CDH1	1075	1207	1372	1411	1325	1288	442	551	445	577	733	891
CDS1	190	150	170	161	153	142	58	162	87	111	6563	119
CEF1	593	766	407	559	503	528	1545	607	581	765	841	939
CEG1	21	26	19	52	20	27	25	29	25	18	20	37
CEM1	1393	1145	940	914	764	984	607	882	680	1028	719	1053
CEP3	56	63	75	68	72	62	32	64	41	39	68	47
CET1	43	135	81	70	87	77	5	48	80	43	42	70
CEX1	504	605	464	444	588	464	325	378	188	355	312	526
CFD1	1267	1255	1027	1171	1396	833	817	1017	740	837	1172	942
CFT1	100	139	147	125	117	123	66	127	100	83	168	95
CFT2	36	73	36	59	61	67	22	54	26	35	38	18
CGI121	541	548	622	593	918	366	178	687	360	379	451	280
CGR1	63	92	57	49	61	73	39	81	29	46	56	33
CHA1	353	585	419	483	515	445	406	654	507	320	619	368
CHA4	989	855	2663	1059	1075	920	668	655	431	398	907	837
CHC1	95	150	124	205	163	129	44	119	84	203	165	94
CHD1	1816	1165	1379	1460	1474	1285	734	992	361	538	596	921
CHK1	566	421	494	619	734	660	417	393	444	406	641	915
CHL1	1354	2118	1459	1313	1705	1183	1005	1941	1065	4428	2061	1269
CHL4	222	286	302	255	347	210	90	216	195	176	342	125
CHO1	22	41	37	33	73	42	7	23	34	27	19	15
CHO2	875	901	1440	1841	1289	667	484	909	548	605	924	858
CHS1	162	376	232	324	368	265	462	467	626	448	490	418
CHS2	119	115	104	129	133	125	44	73	71	75	115	159
CHS3	887	742	809	705	1157	824	209	487	160	236	210	475
CHS5	764	758	1187	628	904	597	640	587	523	452	293	521
CHS6	1105	1215	1074	1648	1691	1458	293	410	176	263	395	469
CHS7	431	490	343	331	227	361	59	115	80	52	78	92
CHZ1	52	334	186	111	210	88	301	248	69	37	107	96
CIA1	60	141	129	88	127	96	63	90	124	65	120	125
CIC1	61	81	50	115	117	70	15	210	39	84	25	58
CIK1	320	223	161	294	258	434	125	416	207	234	275	197
CIN1	3277	3234	2894	3402	3810	2325	2796	5208	2138	2460	2665	2392
CIN2	871	806	663	614	876	666	254	581	988	253	538	786
CIN4	247	119	264	150	251	186	132	153	261	186	231	140
CIN5	722	558	481	227	587	317	141	319	74	212	852	237
CIN8	101	232	138	239	263	134	179	229	171	191	272	244
CIR1	141	384	489	508	745	302	181	205	287	288	332	361
CIR2	951	1012	1136	992	1371	917	629	3380	733	906	1230	706
CIS1	424	451	267	432	257	212	67	166	105	119	124	133
CIS3	1691	1317	1454	1557	1463	945	725	879	1125	862	963	1064
CIT1	5521	6113	5299	4795	6655	4021	2931	3731	3233	3268	3769	4954
CIT2	4163	4386	4466	3974	4662	3163	4484	4622	4016	4826	5445	7084
CIT3	5138	5163	4881	4548	5683	4498	5475	4870	4062	4291	6064	4544
CKA1	684	962	967	1183	1132	505	522	927	482	463	842	790
CKA2	533	994	1099	803	678	634	428	986	519	395	394	589
CKB1	999	638	809	612	964	524	764	1063	262	451	1588	1231
CKB2	344	522	260	634	459	276	455	474	214	448	339	364
CKI1	354	412	356	285	528	281	91	270	158	118	212	212
CKS1	29	40	70	44	37	80	29	35	28	42	57	43
CLA4	270	178	237	165	244	113	94	81	97	161	113	145
CLB1	697	985	709	791	751	429	511	851	514	1055	791	738
CLB2	165	232	184	241	234	213	236	244	127	239	272	173
CLB3	906	559	697	752	1250	631	448	815	860	585	1217	1152
CLB4	859	495	400	852	695	660	381	713	293	501	946	565
CLB5	757	1087	989	1460	1903	1026	426	775	841	750	1196	595
CLB6	624	954	412	633	534	388	432	502	472	340	687	785
CLC1	47	22	17	48	80	55	29	33	15	55	66	16
CLD1	723	843	659	490	706	411	333	574	418	284	493	442
CLF1	535	590	424	412	726	296	159	289	379	271	251	373
CLG1	695	360	540	527	641	463	538	242	459	304	211	313
CLN1	1058	729	929	530	919	848	355	558	209	350	315	384
CLN2	383	401	486	410	547	446	211	261	173	132	264	221
CLN3	344	611	233	416	515	457	646	1390	796	666	604	737
CLP1	31	42	31	54	41	27	5	24	19	44	26	15
CLU1	3171	3336	2377	2845	4021	2426	3670	3311	2730	3361	4449	4280
CMC1	251	167	144	1883	168	162	44	96	59	139	90	118
CMC2	245	195	66	106	100	87	140	168	88	158	182	259
CMC4	545	696	742	514	867	619	177	538	886	452	580	666
CMD1	11	7	7	9	9	6	5	8	5	5	9	22
CMK1	2640	3100	2121	2389	2599	1529	2705	2367	2098	2048	3376	2899
CMK2	1381	1940	1466	1717	1894	1080	999	1482	901	1562	1934	1793
CMP2	1363	1389	1598	1727	2164	1662	2732	1996	2303	2354	1944	3011
CMR1	2236	2132	2160	2645	1709	1673	1262	1399	1107	1222	1597	1924
CMR3	1022	1604	1676	1113	2096	1129	763	1528	1129	859	1527	1826
CMS1	1462	1048	885	2082	1025	969	874	749	485	443	2183	906
CNA1	1029	605	724	633	1225	559	605	499	405	553	731	487
CNB1	90	244	38	65	103	77	12	50	45	25	24	35
CNE1	2781	2677	2451	2860	4012	2189	4415	3146	2918	8816	2857	3614
CNL1	596	1064	800	963	829	635	142	407	300	1526	385	526
CNM67	56	53	89	66	172	58	66	57	29	94	69	97
CNN1	710	607	643	1296	1084	523	258	322	572	527	725	479
CNS1	54	60	62	90	107	59	19	36	21	25	33	68
COA1	873	846	677	660	409	584	402	1198	619	453	596	847
COA2	93	270	68	76	106	118	94	258	146	172	162	125
COA3	389	378	678	378	533	343	419	359	486	213	388	774
COA4	806	1162	1512	1391	1443	682	554	907	1430	2690	937	968
COA6	164	224	509	252	295	310	238	238	333	599	260	283
COB	99	133	24	112	123	75	13	19	16	19	13	13
COF1	39	36	24	72	54	22	16	14	15	27	24	45
COG1	163	207	306	229	353	188	13	138	69	51	55	46
COG2	183	110	243	153	389	167	148	125	44	212	116	40
COG3	490	360	276	268	588	286	225	323	283	189	150	341
COG4	128	160	151	124	134	72	92	51	109	177	75	139
COG5	730	522	274	587	476	172	117	395	225	115	248	340
COG6	1080	843	752	1155	1161	684	625	890	484	700	543	991
COG7	1036	1100	537	987	1192	465	598	569	747	5626	562	1046
COG8	648	837	529	1272	776	910	409	680	427	709	523	943
COP1	119	198	112	92	95	60	18	85	59	118	67	89
COQ1	2248	2715	2070	1663	2537	1490	1943	2456	1225	1246	1109	2142
COQ10	709	911	917	638	868	620	776	1004	565	348	470	729
COQ11	321	228	200	211	466	175	8	67	87	43	88	51
COQ2	857	1194	1344	1357	1336	1109	1311	1304	1019	982	1378	2055
COQ3	413	453	581	290	473	470	725	436	318	233	393	403
COQ4	397	456	472	379	766	395	466	594	462	225	426	380
COQ5	459	440	721	590	613	460	399	506	1090	606	428	512
COQ6	897	1205	834	1065	1348	1043	852	1287	1245	1130	927	1546
COQ8	935	555	639	922	1432	746	486	640	357	402	361	827
COQ9	254	236	236	244	363	269	115	104	117	84	194	168
COR1	549	660	454	407	667	323	637	594	504	373	259	929
COS1	777	714	908	2017	1240	1123	339	605	613	313	932	522
COS10	819	1201	694	1030	1129	572	620	639	636	843	859	960
COS111	1476	1892	1522	5048	1405	1060	750	1278	814	5024	1735	1621
COS12	5	5	5	5	5	5	5	5	5	5	5	5
COS2	508	642	692	1634	701	724	392	484	423	321	582	400
COS3	526	670	755	1712	704	721	411	515	399	317	621	351
COS4	2127	2192	1979	1938	2006	1362	1743	1875	1188	700	2111	1820
COS5	568	605	3215	1840	909	829	450	444	462	415	838	704
COS6	975	1144	1284	759	1069	681	459	784	883	428	913	783
COS7	344	396	386	1659	733	645	158	446	360	246	509	256
COS8	1604	1120	1077	1211	1549	3195	715	1317	1067	748	1668	1283
COS9	1064	1079	977	1886	1451	758	1078	1089	1064	1072	1079	1849
COT1	815	1011	781	1556	1215	791	732	900	644	693	922	6152
COX1	2051	2572	1776	2851	2783	2576	685	1987	898	464	2314	1192
COX10	487	559	560	487	842	462	241	1269	267	419	409	426
COX11	171	381	268	231	264	242	146	329	281	365	460	567
COX12	103	248	105	383	167	188	146	165	34	164	191	209
COX13	179	447	452	340	346	834	173	160	350	316	218	297
COX14	124	91	78	331	70	93	80	83	86	118	181	205
COX15	678	680	1042	1333	1004	504	651	993	594	765	1003	1140
COX16	220	346	230	308	329	222	168	299	181	259	160	318
COX17	106	142	60	92	289	101	133	105	57	158	130	131
COX18	784	809	486	653	843	594	1140	853	785	384	473	1323
COX19	215	261	88	316	242	185	25	55	971	62	107	129
COX2	319	455	214	677	692	559	87	208	48	18	207	79
COX20	447	418	784	809	942	503	1286	570	858	1396	848	826
COX23	854	993	1037	1073	1395	1230	1163	1223	1166	1064	1381	1450
COX26	202	218	249	206	419	192	13679	269	182	329	205	258
COX3	395	511	504	742	597	622	79	478	108	85	689	233
COX4	444	135	278	204	229	160	111	142	151	168	75	142
COX5A	505	637	893	839	887	695	643	839	623	456	357	679
COX5B	694	627	376	431	574	587	157	286	84	155	261	301
COX6	201	72	69	86	31	32	101	111	82	77	115	45
COX7	47	47	115	32	43	13	52	51	38	24	167	57
COX8	37	35	145	117	89	27	9	31	29	25	86	36
COX9	201	99	160	134	147	89	31	29	75	254	238	106
COY1	779	1174	812	738	846	870	275	578	348	329	305	666
CPA1	392	426	278	249	548	274	121	338	304	251	333	183
CPA2	191	166	158	123	185	113	100	101	33	91	53	22
CPD1	467	548	697	401	577	421	643	577	734	646	752	762
CPR1	811	796	1160	668	853	780	708	582	293	396	381	2593
CPR2	1024	1261	913	649	1114	844	962	817	1159	1348	1244	975
CPR3	616	754	707	562	784	526	1046	730	591	1060	1023	892
CPR4	874	901	756	872	998	644	1495	2133	1376	886	1487	1668
CPR5	338	405	414	358	484	410	312	318	340	322	348	476
CPR6	338	345	400	2584	477	370	432	216	319	600	283	180
CPR7	719	1048	590	1040	952	918	599	887	421	451	1199	910
CPR8	1223	1119	1025	1141	1849	1126	808	1151	1027	896	1178	1199
CPS1	1114	1318	1290	1088	1764	1037	4296	1127	1591	1753	1450	1477
CPT1	644	622	533	416	999	424	156	324	476	410	328	468
CRC1	1194	1522	1483	1360	1523	1186	601	1655	1239	442	1438	992
CRD1	774	853	731	951	1089	535	459	746	299	831	819	474
CRF1	727	985	993	628	718	610	3843	589	430	622	400	614
CRG1	572	533	329	461	840	2607	269	363	257	388	583	502
CRH1	503	498	315	506	600	351	437	422	353	334	645	367
CRM1	76	99	96	77	107	70	28	46	22	27	57	66
CRN1	1475	1616	1477	1424	1549	1899	1075	948	594	761	1158	812
CRP1	518	1046	737	3945	1251	491	416	614	377	639	667	554
CRR1	1229	568	1477	1204	1752	1044	857	1447	972	1810	929	1549
CRT10	2325	2753	2118	2014	3324	1583	2619	2371	2020	2405	3098	9073
CRZ1	989	1789	1067	1392	1593	1004	1345	1211	1043	1039	1167	1692
CSC1	709	626	424	337	396	582	196	454	434	315	233	435
CSE1	265	126	187	166	124	270	35	108	53	95	127	71
CSE2	986	752	1070	3480	692	627	1060	747	484	1020	693	838
CSE4	35	78	48	38	58	20	15	51	18	21	199	80
CSF1	1814	1768	1736	2565	2917	2756	1657	11377	2353	3088	3065	3043
CSG2	1090	735	1204	1034	1395	1442	1032	1418	703	564	1765	1608
CSH1	222	368	292	469	781	339	106	361	291	124	243	230
CSI1	382	367	388	357	618	471	316	367	1050	1113	932	326
CSI2	2804	2996	2609	2603	3219	2515	2239	2398	2300	1143	2906	11405
CSL4	51	82	83	59	95	41	50	81	45	46	57	70
CSM1	503	518	423	335	465	418	349	281	151	561	273	373
CSM2	1397	1245	1433	1340	1835	1183	695	1935	975	3292	1588	1719
CSM3	374	652	472	499	538	3137	285	444	394	686	660	591
CSM4	166	372	201	406	195	210	131	208	143	107	307	606
CSN12	1513	1989	2103	1848	1935	1423	1141	1628	1049	1168	1693	1549
CSN9	178	89	73	112	258	58	5	36	48	31	47	64
CSR1	917	957	1279	1015	898	992	846	929	695	877	1206	1115
CSR2	2781	3303	2442	2365	3565	1862	2160	2122	3881	2820	2502	3258
CSS1	725	949	841	692	785	552	508	489	509	459	605	793
CSS2	698	648	810	626	676	535	224	1057	808	648	719	748
CSS3	596	697	382	385	847	786	464	308	554	535	475	480
CST26	724	824	538	393	1099	580	435	475	376	390	682	382
CST6	1622	1545	1255	1598	2100	1293	1456	1593	1465	1208	2438	1166
CST9	95	419	299	179	322	157	35	150	191	169	182	215
CTA1	1787	1527	1447	1720	1858	1466	1283	1111	909	2827	1626	1657
CTF13	35	27	66	35	33	38	5	26	18	22	16	21
CTF18	423	418	424	440	464	243	218	242	265	461	451	341
CTF19	529	502	418	623	557	508	519	457	436	480	786	663
CTF3	208	408	429	265	485	223	178	254	212	190	345	343
CTF4	376	397	581	574	597	472	282	406	356	586	667	577
CTF8	64	82	154	86	130	41	71	72	77	84	112	55
CTH1	374	541	456	617	946	393	316	449	253	312	604	421
CTI6	604	736	361	645	752	428	149	311	152	117	207	247
CTK1	111	79	75	52	46	66	12	34	12	56	50	39
CTK2	216	180	95	177	233	109	123	326	193	119	69	242
CTK3	29	25	28	26	36	32	5	21	33	20	27	23
CTL1	2107	2607	2207	2385	3541	2330	1947	1518	1500	1371	7096	1676
CTM1	798	908	1375	1003	1323	843	618	726	661	836	709	916
CTO1	1316	1645	1008	1335	1647	929	765	1293	977	830	1053	954
CTP1	2914	2621	3031	2823	3415	1922	2732	6797	2374	2250	2728	4045
CTR1	900	1038	742	1015	1357	683	877	658	527	892	1048	758
CTR2	897	1168	949	984	1018	744	706	1080	618	3153	1828	845
CTR3	1216	1056	444	964	1092	571	458	554	1222	1754	638	400
CTR86	264	412	364	372	632	367	346	327	353	254	453	329
CTR9	265	550	260	492	706	275	99	630	149	98	3948	149
CTS1	216	259	213	426	322	1107	285	190	198	248	341	5193
CTS2	558	662	589	725	1360	731	365	541	474	279	772	491
CTT1	1609	1470	1165	1518	2015	1128	1263	1034	2845	1079	1328	785
CUB1	465	458	387	589	873	633	363	600	394	1312	804	419
CUE1	876	1015	1345	764	1819	666	795	586	436	1023	504	800
CUE2	1013	1193	579	828	873	853	696	1320	585	672	664	662
CUE3	613	999	608	1176	1054	9149	289	795	553	969	585	764
CUE4	1727	2601	2997	2807	2774	2452	3132	3060	2766	3866	3281	3867
CUE5	2659	2234	1932	2562	2148	1982	1387	1229	1416	1265	1951	1042
CUL3	2221	2641	3448	2304	3032	2242	1617	2739	2801	1707	3082	2728
CUP1-1	1036	1252	835	1985	1332	955	755	890	1053	2668	1280	1299
CUP1-2	996	1146	907	2082	1412	980	710	882	991	2718	1307	1366
CUP2	719	1102	1107	4177	604	763	684	1013	1574	805	823	746
CUP9	1160	1510	1125	932	1194	882	718	1030	539	723	959	2013
CUR1	1074	898	1265	895	814	951	1151	597	767	758	984	1189
CUS1	1927	1345	1683	1726	2443	1537	972	1340	1565	972	1766	1566
CUS2	512	559	425	408	317	2252	195	451	196	225	287	213
CUZ1	485	543	449	1258	788	336	186	517	367	198	1374	383
CWC15	307	611	487	405	415	420	338	234	211	254	267	403
CWC2	47	118	71	54	71	37	53	56	66	48	45	63
CWC21	1315	2308	1695	1422	1707	1427	2225	1559	1545	2046	4495	2175
CWC22	415	778	252	571	515	649	580	657	331	449	546	533
CWC23	50	46	43	63	13	39	64	22	30	78	18	11
CWC24	106	270	245	165	198	339	165	80	169	185	158	152
CWC25	37	48	18	23	32	28	32	23	23	46	29	14
CWC27	618	808	416	652	490	457	553	1035	501	398	652	710
CWH36	504	359	474	468	452	647	372	954	569	345	2450	610
CWH41	1658	2256	1973	2169	1758	1587	1917	2377	1658	1463	1257	3248
CWH43	3419	2735	3172	1887	4633	1916	1455	1339	926	457	351	1328
CWP1	707	672	807	767	948	742	669	475	438	545	566	792
CWP2	110	151	101	129	111	94	5	47	8	16	13	11
CYB2	2884	2928	3544	3171	4403	2869	2624	2920	2708	2200	3744	3622
CYB5	91	119	11	45	124	152	85	157	106	107	38	164
CYC1	764	511	374	535	890	293	328	529	346	371	451	423
CYC2	1780	1398	1290	1511	2150	1092	1171	1219	953	826	786	1349
CYC3	7179	8001	7711	7336	7478	5946	9835	17183	9284	9882	13782	15000
CYC7	297	315	396	443	486	278	516	299	187	320	582	409
CYC8	251	583	713	421	1095	539	191	760	385	150	396	373
CYK3	228	302	267	824	327	252	207	309	258	409	406	339
CYM1	1722	1537	1356	4377	2266	896	1003	1542	1136	943	1006	1116
CYR1	515	878	858	680	741	732	382	691	447	769	942	896
CYS3	203	213	337	210	350	276	301	258	256	276	330	232
CYS4	93	97	106	109	121	108	125	132	100	120	187	188
CYT1	590	534	437	343	402	224	480	700	423	304	288	737
CYT2	772	792	476	617	662	483	1056	1296	802	510	581	814
DAD1	9	8	8	9	10	5	8	6	6	18	12	11
DAD2	11	20	19	40	23	29	13	14	10	13	9	5
DAD3	18	21	15	9	17	10	5	6	5	9	5	7
DAD4	13	18	20	16	27	20	10	10	7	8	8	13
DAK1	1563	1146	1750	1671	2472	987	1001	1684	940	939	1333	1541
DAK2	1474	1601	1350	1601	2287	1545	1960	1674	1129	1606	2005	1863
DAL1	2877	4278	3246	2418	4692	3000	3528	3794	4367	3244	5349	3644
DAL2	1808	1758	1692	1775	2149	1762	14949	1894	1962	1729	2536	2321
DAL3	2073	2905	2645	2939	2955	2099	3310	2593	2417	3018	4250	3840
DAL4	4386	4921	4710	5476	6754	3242	4425	4585	5848	14507	6932	4543
DAL5	1284	1137	883	1021	1569	864	715	1081	398	685	1149	1350
DAL7	2008	2038	2052	4070	2975	2072	3112	2814	14559	2595	3580	3672
DAL80	699	1623	698	674	1149	543	578	819	600	751	639	1442
DAL81	2972	3386	3001	8329	3449	2958	1629	2187	1931	2106	3075	2361
DAL82	828	885	835	4826	920	482	525	861	676	561	799	563
DAM1	157	378	346	232	340	163	183	175	295	221	204	124
DAN1	1300	825	1139	952	765	1196	1037	1273	1293	1049	905	2373
DAN4	1228	1177	1586	1171	1951	930	1158	1357	2214	1276	2286	1995
DAP1	703	975	577	842	1605	1004	286	596	576	627	430	537
DAP2	1427	1960	1462	1360	2400	1808	6091	1460	1195	1787	2097	1766
DAS1	1044	1234	1075	1431	1857	1023	767	845	1156	731	1433	1126
DAS2	2422	2083	2036	1940	2478	1197	2744	1779	1734	2236	2360	2222
DAT1	603	1126	1088	907	1769	835	539	898	487	476	948	872
DBF2	320	220	187	236	228	306	205	270	210	136	130	423
DBF20	1289	1952	1534	1767	1761	1048	1413	1189	1060	1600	936	2711
DBF4	105	77	57	94	79	90	18	68	52	13	44	37
DBP1	901	787	928	719	847	823	1161	940	611	981	873	1126
DBP10	237	170	236	283	299	89	109	197	43	140	219	116
DBP2	761	441	626	778	974	575	283	342	367	345	564	279
DBP3	509	478	384	301	449	304	516	431	298	269	287	426
DBP5	64	117	82	90	61	62	46	86	70	91	89	82
DBP6	344	165	209	220	383	230	122	164	273	271	191	189
DBP7	853	895	714	990	936	789	696	582	707	827	455	608
DBP8	112	91	143	81	130	143	33	66	76	73	47	88
DBP9	8	36	14	18	22	25	6	9	30	36	9	9
DBR1	799	892	871	654	965	744	834	833	888	571	734	1017
DCC1	750	739	625	546	835	606	1110	644	820	1123	917	941
DCD1	845	987	680	1074	947	667	572	1672	425	673	490	612
DCG1	926	1337	706	777	1057	928	175	915	279	501	871	362
DCI1	182	105	114	60	224	119	57	104	50	60	113	46
DCK1	1437	1164	1153	2038	1672	1380	859	841	955	1209	1112	15608
DCN1	476	595	499	393	528	381	275	297	461	224	302	425
DCP1	18	27	15	24	26	18	30	15	19	40	80	25
DCP2	470	956	722	1093	702	719	490	773	576	189	576	536
DCR2	1093	1647	1174	1124	1233	1002	604	671	947	3619	582	1217
DCS1	339	448	467	469	642	437	307	322	87	236	531	99
DCS2	610	1163	839	3172	1334	530	359	859	2261	433	697	914
DCV1	3365	2985	2506	3219	2729	2724	2650	3822	2744	3092	3036	3452
DCW1	1170	1066	929	1069	741	1084	196	405	472	378	924	555
DDC1	1201	1202	872	1034	1444	1033	2052	742	456	868	723	1048
DDI1	1184	1842	1497	1150	2016	2340	1316	1227	1210	2492	2064	1686
DDI2	918	1319	964	1500	1677	735	1262	772	1894	853	1207	7610
DDI3	1062	1218	965	1395	1319	726	1082	809	1871	864	1140	7609
DDP1	541	945	883	806	827	533	464	581	642	882	503	1117
DDR2	102	133	204	149	234	128	132	226	100	100	149	135
DDR48	397	364	359	753	473	880	33	203	69	168	227	188
DED1	150	81	51	150	148	37	101	96	51	26	120	31
DED81	51	58	68	64	48	56	25	46	39	31	44	46
DEF1	201	250	166	156	144	148	363	183	75	65	257	117
DEG1	1481	1658	1629	1557	1777	1308	830	1555	782	541	1391	1283
DEP1	616	711	851	768	908	528	860	1053	342	451	1410	1207
DER1	462	307	368	457	395	370	112	496	285	3667	449	669
DET1	1117	1576	847	927	1113	1069	1350	729	728	1369	1138	1318
DFG10	165	164	142	203	231	119	105	75	152	52	130	84
DFG16	1139	1139	940	882	1795	773	1580	1312	1015	946	1230	1273
DFG5	910	1036	1399	2050	1338	1043	127	475	181	138	156	207
DFM1	495	537	941	831	979	826	778	583	567	703	746	647
DFR1	40	68	44	77	53	54	18	55	59	96	65	21
DGA1	466	534	639	608	522	358	90	187	128	234	314	4048
DGK1	373	411	336	335	393	315	241	548	381	335	296	202
DGR1	289	208	128	255	286	176	52	138	505	93	179	90
DGR2	1089	1715	1379	1274	1474	1255	891	1746	1075	1557	1783	30860
DHH1	353	460	352	310	402	331	78	232	202	646	233	300
DHR2	178	437	125	231	448	150	111	130	51	91	159	161
DIA1	1034	1070	1007	1183	1172	661	722	831	652	3102	805	742
DIA2	672	817	768	634	883	663	606	1043	376	594	618	836
DIA3	1271	2258	1233	1423	1580	3560	1614	1297	1435	1421	1673	1912
DIA4	1119	1346	611	437	1017	721	1868	849	1129	618	524	903
DIB1	58	53	79	117	47	117	56	49	44	327	52	48
DIC1	1579	1972	1866	1839	2341	1565	1385	1713	1223	2441	1596	1195
DID2	100	128	95	90	116	90	107	123	51	34	65	206
DID4	193	150	177	183	244	174	78	87	162	74	78	106
DIE2	389	392	346	432	782	229	110	680	186	154	261	162
DIF1	637	1006	1122	1554	1152	749	504	1137	402	730	645	586
DIG1	1912	2230	3231	4318	3101	2294	3662	2891	4284	4809	6261	3759
DIG2	1329	1261	969	1097	1146	891	533	636	429	690	1082	987
DIM1	48	65	42	70	45	39	10	39	35	18	34	25
DIN7	835	664	574	652	755	677	606	706	273	617	553	428
DIP2	108	77	114	84	189	94	15	92	38	110	89	45
DIP5	1548	1531	1270	1402	1469	1404	1253	1424	794	1242	1349	1458
DIS3	222	238	265	217	301	236	147	163	330	152	346	246
DIT1	1269	1072	1495	1216	1655	947	480	1149	947	701	1126	778
DIT2	1233	1827	1160	1168	1859	1046	912	1114	848	1571	1058	822
DJP1	1373	1934	1727	1911	2183	1317	2400	2883	12295	1324	2568	2429
DLD1	1846	1685	1409	1501	1942	1352	1416	1611	1574	1654	2325	2198
DLD2	1027	1070	1091	1968	1185	694	545	942	1192	704	1185	3787
DLD3	2113	2649	2093	2582	2738	1967	619	1458	1012	862	1743	1725
DLS1	304	523	548	426	676	563	1137	774	733	745	1512	1151
DLT1	120	231	308	353	248	223	356	524	559	259	288	406
DMA1	1498	1202	1414	1099	1269	938	865	1182	815	761	1011	1269
DMA2	1514	1637	1873	3022	2500	1172	1433	1355	2061	1566	1770	2177
DMC1	1609	2016	1557	2297	1744	1644	995	1395	1274	1166	1781	1548
DML1	32	46	54	57	84	38	14	46	97	48	61	85
DNA2	477	413	207	436	405	270	47	289	169	184	220	180
DNF1	2623	2897	2076	5375	2484	1842	978	1433	962	1785	1720	1480
DNF2	6799	7099	7789	10931	9412	6739	7706	7536	6207	5290	6691	8511
DNF3	826	866	875	846	1666	1145	1012	833	1103	819	741	944
DNL4	3593	4413	3995	4203	5024	2828	1900	4347	2596	2943	4205	3166
DNM1	3316	4251	2700	2712	3009	2452	5678	8798	1985	2366	3291	3111
DOA1	271	551	310	131	425	741	150	155	154	94	86	221
DOA4	61	144	111	115	81	92	47	149	75	35	79	73
DOC1	159	179	217	165	261	257	58	197	88	128	67	256
DOG1	650	632	461	1339	1156	628	357	493	442	301	363	750
DOG2	784	454	625	698	1460	955	448	1110	383	311	786	656
DOM34	2005	1496	1133	1361	1785	1247	807	2073	1333	917	1612	1339
DON1	509	740	396	660	1001	461	106	483	299	342	230	349
DOP1	113	148	120	184	175	145	82	114	79	75	75	84
DOS2	779	474	409	368	560	201	374	270	253	275	380	271
DOT1	1021	1113	703	803	1494	903	1446	832	874	656	689	791
DOT5	776	1018	603	707	722	610	529	876	1203	820	987	1147
DOT6	4515	3573	3846	5678	4583	5559	2037	3096	1920	2171	2387	2929
DPB11	296	303	110	183	239	140	325	234	311	406	326	508
DPB2	151	197	152	98	96	184	81	98	96	148	147	221
DPB3	504	652	543	433	931	530	346	525	329	360	766	444
DPB4	113	286	213	315	184	228	229	125	171	136	432	346
DPH1	941	924	1050	828	1493	659	671	1302	666	823	598	806
DPH2	904	1274	1103	933	3564	1713	793	1165	921	997	968	1364
DPH5	353	220	579	459	623	396	204	628	317	422	311	445
DPH6	1085	1179	1093	886	1321	784	1005	742	612	2009	778	920
DPL1	905	885	874	1645	1407	1075	574	594	456	839	637	785
DPM1	46	59	83	99	62	71	99	66	52	49	142	62
DPP1	600	581	572	543	589	585	416	608	387	475	569	1019
DPS1	113	62	101	81	98	63	169	52	58	70	100	78
DRE2	543	531	320	872	416	227	228	268	175	400	260	290
DRN1	365	366	431	464	674	436	109	210	154	347	278	222
DRS1	353	457	460	470	642	436	383	629	474	285	651	467
DRS2	3210	3169	3538	4165	4154	2358	2759	3441	2804	2675	2741	3199
DSC2	635	962	937	636	879	358	700	753	433	514	707	1547
DSC3	526	544	951	628	517	403	293	3899	257	368	351	592
DSD1	960	1086	842	681	3508	760	855	608	818	779	983	1361
DSE1	695	866	719	669	742	970	516	748	576	501	619	1063
DSE2	378	694	298	469	719	512	35	257	122	51	128	56
DSE3	683	727	742	542	695	503	466	703	430	445	705	567
DSE4	1523	1959	2189	1614	2558	2182	1309	2289	1533	1282	2300	22122
DSF1	2138	1669	1257	1964	2716	1460	1424	1809	1541	1453	1584	1703
DSF2	7897	7109	7469	8265	8788	6139	6864	9481	5946	5245	9885	7494
DSK2	807	565	1403	1830	739	787	726	533	436	619	283	754
DSL1	869	527	508	610	430	385	63	316	173	260	395	380
DSN1	347	363	250	413	508	224	630	392	281	793	403	317
DSS1	560	489	537	314	361	462	194	598	501	280	286	356
DSS4	456	622	442	479	544	231	234	798	589	329	461	690
DST1	876	474	1005	1327	999	547	700	833	673	657	841	818
DTD1	19	45	81	65	36	107	78	36	18	21	19	104
DTR1	691	1061	1089	791	1369	832	738	987	709	933	1116	1196
DUF1	626	653	630	647	755	558	1038	1357	860	1075	3780	1493
DUG1	2652	3218	3948	2945	4137	2117	2623	2287	2300	2092	4444	26854
DUG2	1269	1927	1468	1247	1443	922	536	1320	1048	651	1260	1002
DUG3	1255	1091	757	1203	1434	1108	682	959	1544	867	1160	1032
DUN1	613	951	707	890	936	621	330	617	366	477	774	528
DUO1	171	339	219	485	166	177	5109	212	158	215	264	219
DUR1,2	2911	3220	3370	4732	3608	3636	2939	3126	2762	7175	3403	3350
DUR3	2628	3797	4045	3716	5039	3233	3502	4290	3317	3951	4561	4429
DUS1	601	1123	766	918	1221	724	797	760	819	820	779	693
DUS3	1544	1616	1860	1693	1962	1836	503	1004	859	689	1469	955
DUS4	705	951	595	744	635	2267	642	1143	531	735	532	751
DUT1	84	34	56	37	63	90	6	15	13	32	51	25
DXO1	506	600	346	667	731	654	319	540	301	328	409	286
DYN1	388	510	519	460	723	347	2346	2034	2062	1324	1909	2015
DYN2	28	46	113	59	40	67	136	91	168	204	128	119
DYN3	80	98	27	41	34	63	98	89	226	166	102	55
DYS1	90	108	63	77	71	82	101	53	51	65	57	45
EAF1	999	738	714	753	1247	586	314	355	504	518	516	556
EAF3	1260	2013	2358	1626	1786	3447	1239	989	857	754	1147	810
EAF5	1864	1386	1702	1739	1726	1667	716	1188	1129	1135	1378	1099
EAF6	441	329	275	339	451	484	372	296	317	248	402	334
EAF7	847	893	549	880	833	699	526	602	448	852	961	792
EAP1	419	677	682	660	1012	578	749	701	770	716	840	744
EAR1	685	873	618	861	537	425	512	731	1351	312	634	369
EAT1	2186	3628	2346	2722	3141	2629	2259	3425	2616	2976	3769	3042
EBP2	179	231	220	271	227	235	270	218	188	374	455	137
EBS1	771	525	748	731	914	734	436	545	354	294	529	506
ECI1	332	462	161	184	368	232	338	156	176	341	224	124
ECL1	238	238	217	238	350	178	143	209	276	314	359	231
ECM1	1010	818	860	919	774	584	563	1659	7179	408	1072	536
ECM10	788	774	503	664	794	553	1704	3481	534	1005	773	594
ECM11	456	350	318	467	617	369	183	411	194	361	603	335
ECM12	566	555	532	557	1135	595	321	513	553	163	805	757
ECM13	1028	978	1205	2396	1920	893	676	829	655	443	1033	1309
ECM14	1398	906	1267	1446	1124	1047	715	1114	1484	3619	1300	1758
ECM15	1433	1780	1446	2064	1258	1342	1517	1565	985	938	1815	1491
ECM16	160	264	241	255	260	171	57	194	182	144	308	150
ECM18	516	671	955	481	555	393	468	705	270	294	333	581
ECM19	562	444	446	726	603	512	362	260	14166	866	617	899
ECM2	641	674	558	1233	671	487	379	672	324	629	437	708
ECM21	3955	4446	3991	4431	5573	5129	3435	3839	3529	3207	3179	7853
ECM22	1394	1295	1198	1312	946	679	619	733	730	1008	966	889
ECM23	515	349	527	314	661	413	456	433	146	868	689	566
ECM25	1408	1521	1579	1744	1258	1083	924	964	826	815	808	938
ECM27	1728	1822	1762	1777	1821	3536	1209	1463	1452	1405	1626	1651
ECM29	3937	3611	4244	3740	5605	3272	3850	4324	4198	3606	6524	4024
ECM3	1591	2325	1339	1585	1622	1726	2779	1385	1083	1385	1495	1272
ECM30	852	697	831	1503	920	1755	90736	4379	3485	4772	8961	5613
ECM31	514	534	666	459	787	440	252	2545	473	417	442	290
ECM32	7577	6273	7048	7787	8459	9386	4454	7106	4561	7495	8287	8132
ECM33	223	188	193	69	242	111	19	47	33	28	63	34
ECM34	1393	785	781	785	1225	1175	1041	860	1509	984	1140	1037
ECM38	2966	2825	3798	2981	3617	2778	5235	2084	2135	2622	4267	1930
ECM4	1314	1198	1178	1920	1745	1268	915	1169	812	678	1324	1077
ECM5	2724	2231	2734	6238	2683	2303	1863	2093	6113	3005	1675	1967
ECM7	1484	1255	1285	2242	1780	990	1571	1045	736	842	912	977
ECM8	2084	2655	1890	2118	2672	1617	1065	1476	1440	1455	1888	3335
ECM9	1607	1466	1257	1459	1591	989	2584	2552	1972	1708	1988	2927
ECO1	45	48	33	47	41	49	7	46	125	13	50	28
ECT1	3336	3250	2265	2360	3677	2807	1542	3170	1230	1399	1050	2139
EDC1	103	241	199	193	229	152	126	176	323	93	407	139
EDC2	3077	3475	2496	3613	2814	2842	4252	4068	3753	5057	6071	4359
EDC3	2225	2131	1462	1916	2060	4645	1352	1813	1144	1737	2656	1384
EDE1	1643	1212	1626	1523	1794	1402	1147	1355	1303	1348	1246	1190
EDS1	4403	3897	3890	5848	4697	6157	11045	3166	2677	2922	4044	4476
EEB1	1409	1731	1053	1410	1597	1843	1802	1055	1031	1091	1303	1434
EFB1	87	60	81	53	46	44	23	43	53	27	49	28
EFG1	94	138	123	62	106	123	5	107	61	148	54	165
EFM1	1277	1371	1732	1631	1881	868	1220	2004	1310	893	2330	1526
EFM2	1287	1035	755	792	1002	779	234	747	569	511	770	949
EFM3	2862	3232	3015	2590	3759	2304	2350	2596	2310	2690	3068	2969
EFM4	1491	1025	979	1791	1862	1185	1774	1349	950	1172	1240	1554
EFM5	1063	1150	778	1525	1456	1305	414	991	337	607	729	572
EFM6	1485	1761	1455	1506	1959	1483	954	1596	1270	1430	2786	1721
EFR3	304	324	417	348	569	256	147	158	264	157	189	227
EFT1	845	1085	1130	984	1909	1135	1053	1061	839	1205	1417	2214
EFT2	831	1029	1018	1047	1732	1136	889	1061	764	1238	1168	1237
EGD1	14639	16114	11052	19108	12518	13353	11612	15250	6701	12654	12470	12227
EGD2	708	756	435	727	581	425	77	259	137	91	263	234
EGH1	2862	3185	2668	3098	4451	2673	2403	2871	2885	1800	2702	3008
EGT2	1251	1396	1785	1991	1773	3588	749	1374	1638	780	1051	1012
EHD3	1551	2509	1291	2090	2374	1467	1311	2002	1412	741	1108	1487
EHT1	490	562	548	661	882	482	420	660	662	598	617	810
EIS1	1115	1667	1053	1250	1702	1357	891	1204	1021	777	1907	1386
EKI1	832	696	778	810	869	749	511	590	377	333	646	487
ELA1	2959	3151	2192	2113	2967	5276	1362	1889	3353	1723	1714	19862
ELC1	165	131	148	120	253	206	26	368	219	178	309	64
ELF1	56	108	107	155	90	144	14	69	101	52	70	80
ELG1	498	1061	879	816	1243	658	526	561	570	632	750	875
ELM1	287	362	217	296	709	245	224	246	96	57	295	139
ELO1	510	794	535	646	1030	548	534	812	519	528	840	692
ELO2	78	198	220	158	259	163	95	163	69	118	155	121
ELO3	166	196	131	204	123	62	39	109	108	13	110	75
ELP2	513	526	356	420	626	429	266	349	309	428	200	306
ELP3	315	262	316	348	282	163	199	149	100	166	185	200
ELP4	509	780	758	731	726	660	589	448	383	374	633	613
ELP6	393	234	406	348	512	228	10	146	50	89	116	96
EMC1	2221	1256	991	1616	1453	728	1700	1942	3071	1765	1902	1459
EMC10	914	1093	390	787	1052	670	794	672	769	612	692	627
EMC2	934	1097	780	543	1116	570	363	969	741	435	896	504
EMC3	681	1038	1198	883	1364	574	1604	617	1130	1371	1449	1050
EMC4	291	448	392	277	441	281	418	210	443	377	305	394
EMC5	582	547	459	750	765	458	661	395	606	578	563	453
EMC6	650	639	772	841	845	567	325	856	7183	421	646	364
EMG1	28	35	24	52	50	17	9	38	19	22	18	13
EMI1	2116	2512	2013	2186	1929	1562	1843	1808	1675	5596	2014	2206
EMI2	1135	6402	889	2774	1160	987	484	760	675	661	674	761
EMP24	1153	1734	690	877	1314	720	497	472	550	452	1610	532
EMP46	1215	2059	1664	1265	1427	1476	3351	1285	946	1049	1516	1503
EMP47	1364	902	868	1031	1795	952	386	574	252	171	182	560
EMP65	1579	2074	1531	3590	1869	1737	1084	1378	1254	1138	2004	2049
EMP70	440	633	670	792	574	448	374	677	697	1923	744	567
EMW1	129	91	106	234	115	104	52	55	162	59	113	80
ENA1	4627	5897	5325	6299	5995	5192	6058	4906	4235	4756	4686	6294
ENA2	4807	6144	5520	6510	6338	5274	5658	4613	3941	4762	6694	6697
ENA5	4710	6176	5705	6409	6276	5385	6056	4417	4200	4332	6405	6427
ENB1	1157	1486	2029	1607	2215	1277	1011	2365	1200	6358	2323	1388
END3	260	91	65	155	165	98	54	103	56	40	90	262
ENO1	843	987	840	797	1052	739	236	559	516	694	759	522
ENO2	1327	1675	1475	3250	1994	1616	683	1313	1059	1120	2287	1536
ENP1	33	75	65	44	65	26	8	67	38	43	26	20
ENP2	402	663	505	757	520	193	53	387	357	444	654	514
ENT1	747	580	611	612	1142	761	648	711	705	555	411	661
ENT2	793	605	564	643	522	489	396	407	1993	600	369	618
ENT3	924	852	728	696	712	727	385	547	452	369	479	354
ENT4	3045	5121	5671	6975	5292	4778	4704	3667	2759	5776	5117	3585
ENT5	430	535	753	648	886	1057	648	738	1002	422	310	693
ENV10	54	48	121	95	179	84	7	45	7	9	30	13
ENV11	889	1221	820	806	1615	1049	773	755	538	1314	750	1232
ENV7	379	502	590	813	756	517	392	551	546	301	433	642
ENV9	738	598	1144	1001	1439	717	375	473	278	263	427	392
EOS1	654	1104	970	1018	1120	1122	718	671	845	676	617	881
EPL1	464	489	493	558	622	373	258	502	426	350	565	435
EPS1	4712	5310	4090	7385	7361	6056	4229	3869	4182	3503	5851	4711
EPT1	518	417	379	531	553	432	301	376	322	440	251	339
ERB1	72	76	56	85	130	94	30	96	81	48	68	31
ERC1	4954	6165	5722	10915	5489	5028	11553	6836	4315	4101	8234	17446
ERD1	94	148	110	57	226	1745	58	1408	26	48	55	44
ERD2	111	132	139	103	157	152	68	82	94	289	147	78
ERF2	259	343	468	258	458	318	160	204	362	311	399	301
ERG1	33	42	39	44	44	49	14	45	13	19	57	25
ERG10	46	49	48	54	33	49	18	61	20	19	54	75
ERG11	38	40	33	76	44	38	12	49	17	38	38	65
ERG12	60	67	78	75	77	53	14	39	39	61	63	45
ERG13	244	386	469	234	307	308	186	197	271	320	385	303
ERG2	91	120	126	101	122	169	210	252	267	298	396	198
ERG20	47	59	55	47	41	46	30	30	28	18	64	43
ERG24	42	51	41	65	50	55	45	73	41	41	68	69
ERG25	45	38	53	119	50	35	22	53	36	34	56	67
ERG26	104	87	88	105	126	90	32	108	50	36	147	101
ERG27	76	35	56	35	49	55	40	43	41	47	47	65
ERG28	227	272	190	289	155	128	228	218	163	164	521	191
ERG29	458	439	412	429	901	374	259	246	61	113	266	262
ERG3	197	270	166	479	372	301	231	370	180	871	880	336
ERG4	246	436	342	284	351	378	116	185	105	128	122	148
ERG5	1258	1236	1435	1732	1549	874	1394	1588	1084	994	2031	2012
ERG6	342	268	398	222	342	236	464	440	539	463	452	616
ERG7	233	121	273	551	238	106	109	260	76	114	240	137
ERG8	61	68	52	58	98	49	55	58	32	40	42	35
ERG9	77	63	66	107	120	77	32	80	55	166	68	80
ERI1	77	119	62	64	29	64	7	9	89	12	12	10
ERJ5	1666	2096	1695	1792	2617	921	883	1582	1073	1541	1738	1695
ERO1	96	162	153	181	139	131	31	88	64	54	156	99
ERP1	2573	3210	3517	3773	3471	2551	3278	3390	2611	4083	3976	3225
ERP2	2423	1604	1560	1792	1824	1083	1495	1430	1472	1652	2127	1890
ERP3	505	542	587	317	1146	453	671	456	638	410	434	556
ERP4	1164	1353	1108	962	1543	1166	640	1036	834	698	839	817
ERP5	404	668	294	380	679	520	370	357	240	196	369	508
ERP6	1912	2156	1553	3181	2128	1436	743	1033	1086	785	1147	862
ERR1	1538	1273	1451	1205	1639	1292	942	1588	1187	1050	1697	1336
ERR2	1616	1373	1478	1258	1571	1367	923	1642	1169	1052	1636	1231
ERR3	344	540	644	530	714	577	431	460	581	385	654	549
ERS1	1090	617	912	1014	663	794	486	963	572	314	716	10080
ERT1	2339	1824	2044	3648	3249	2077	1538	2168	3662	3713	2062	2438
ERV1	138	90	90	162	113	111	226	204	230	200	232	178
ERV14	288	219	177	107	314	118	83	51	24	60	30	37
ERV15	328	331	229	285	306	84	52	146	156	29	171	166
ERV2	1212	1753	1260	1411	1965	1374	864	1514	1300	840	1541	1489
ERV25	1162	721	693	703	903	583	390	777	400	613	1671	759
ERV29	432	308	264	287	419	188	163	246	167	172	248	273
ERV41	586	1093	724	788	1445	771	1172	712	885	507	606	1158
ERV46	1494	1380	2025	1600	1910	1342	1163	1676	1319	1098	2347	1409
ESA1	92	48	107	125	164	75	47	113	48	80	148	48
ESBP6	1676	1443	1334	1429	1685	1048	715	1345	1170	983	2346	1257
ESC1	1594	1877	1821	1740	2777	2366	660	1283	1118	1528	1687	1323
ESC2	367	316	593	427	917	306	467	494	261	574	280	499
ESC8	3915	3489	3600	4222	4772	4428	2770	3776	2025	1770	2952	2782
ESF1	83	129	54	80	161	57	11	67	69	142	72	74
ESF2	340	396	276	329	533	275	340	136	145	147	227	332
ESL1	1505	2276	1688	2687	2117	1184	1461	2026	1596	1311	1193	1364
ESL2	3881	4636	3716	4586	5642	2765	4986	4994	5385	4305	6135	3965
ESP1	100	78	100	137	121	88	145	97	91	117	116	160
ESS1	76	44	85	243	300	154	90	203	403	238	121	168
EST1	1141	1229	1308	1356	1312	915	653	1184	1805	1040	960	6073
EST2	1366	1225	829	1055	1049	2057	401	921	585	755	965	735
EST3	1125	953	764	904	1108	889	1362	931	673	627	1258	978
ETP1	2381	2360	2304	2493	3503	2247	3366	2332	2635	4242	3243	6423
ETR1	1166	639	737	796	871	464	773	558	592	952	331	803
ETT1	559	509	664	526	1112	611	376	520	282	550	1221	508
EUC1	1281	1713	1299	1407	1941	1513	1193	1091	1297	1812	1447	1865
EUG1	623	806	1111	880	1172	794	630	860	17936	638	640	932
EXG1	642	569	705	686	709	482	432	401	149	357	513	626
EXG2	1161	1851	1139	3689	1575	1133	887	788	918	1069	1189	1290
EXO1	2391	2853	2319	2778	3479	2008	3662	3466	5163	3009	3798	3863
EXO5	548	673	739	755	896	413	361	653	476	404	694	755
EXO70	132	78	109	69	58	127	41	60	70	72	115	74
EXO84	610	1067	839	860	1113	599	1060	1522	824	677	790	611
EXP1	329	602	528	370	749	1774	139	222	281	220	331	198
FAA1	1308	1846	1087	2512	1955	4141	633	1311	1130	806	1445	11139
FAA2	1913	2187	2045	2890	2727	1582	1746	4481	2221	2263	12688	2780
FAA3	4163	4033	3138	3843	4989	3495	3125	3793	1779	1496	2021	2563
FAA4	5563	6660	6038	5924	7418	4449	5023	4683	4958	7097	5352	6758
FAB1	3476	3773	3522	3365	3672	2964	4429	4158	3406	3995	4091	4947
FAD1	70	101	80	121	138	77	33	232	113	93	66	115
FAF1	146	186	105	196	283	251	92	174	161	74	175	147
FAL1	63	41	71	99	46	30	9	31	86	52	95	145
FAP1	2715	2828	3005	4347	4278	2949	6101	2931	3403	5346	4670	3538
FAP7	125	207	24	87	141	49	26	182	99	47	40	29
FAR1	1833	2767	2210	2456	3480	1915	3238	1980	1618	2762	2186	2537
FAR10	460	511	433	456	374	404	284	191	116	236	313	297
FAR11	972	929	809	1237	1284	749	687	877	546	381	291	669
FAR3	353	385	148	339	428	256	91	104	16	58	103	55
FAR7	585	414	310	374	416	229	126	290	87	84	75	100
FAR8	819	458	784	452	854	453	551	531	444	322	656	804
FAS1	92	153	113	147	154	93	52	85	56	133	98	89
FAS2	126	176	126	128	161	133	46	128	73	68	118	138
FAT1	426	526	549	491	743	390	320	280	335	124	97	330
FAU1	676	1064	582	660	1218	578	495	675	593	640	8272	639
FBA1	27	27	24	20	17	14	10	26	79	17	17	30
FBP1	2318	2166	1898	4261	2398	1692	882	1446	913	499	1407	680
FBP26	603	974	462	543	819	444	306	585	469	898	560	568
FCF1	8	15	7	35	19	19	5	13	8	25	8	6
FCF2	234	369	149	197	285	242	116	171	223	397	210	556
FCP1	56	130	131	124	171	89	128	85	79	64	83	185
FCY1	707	309	443	399	1037	486	402	710	564	765	575	497
FCY2	1418	1738	2563	1580	1647	1654	1746	1236	1061	1154	1100	1015
FCY21	1053	1214	1081	1060	1480	1224	1247	1663	896	1145	2229	1331
FCY22	986	1190	740	1586	900	999	522	958	967	934	1292	907
FDC1	1063	982	805	996	1472	733	337	762	384	363	602	612
FDH1	575	783	953	687	1058	649	769	636	795	592	686	915
FDO1	842	1085	989	788	968	647	429	712	863	552	925	878
FEN2	208	351	210	478	396	250	488	367	259	348	456	446
FES1	57	155	73	203	139	172	44	64	54	81	69	44
FET3	572	813	795	904	658	683	564	733	836	547	437	465
FET4	1701	1744	1576	1996	1544	1405	847	1187	1743	1384	1442	887
FET5	2013	2449	2695	2893	2527	1918	1594	2528	1794	2378	3138	2991
FEX1	1069	1177	923	2936	1057	853	616	896	933	632	1765	1086
FEX2	699	1133	944	1761	1007	876	517	922	844	660	1409	1088
FHL1	475	887	590	868	1267	648	439	953	559	756	664	837
FHN1	172	271	206	626	383	391	91	334	165	496	365	219
FIG1	519	390	306	1207	356	307	250	326	274	228	531	336
FIG2	1607	2079	2103	1892	2856	1920	2427	1949	1818	1940	2274	2485
FIG4	596	703	536	974	913	843	1462	1015	756	723	1149	1020
FIN1	358	503	660	280	431	470	273	328	306	237	354	568
FIP1	115	142	123	174	247	121	154	113	186	91	52	308
FIR1	2017	1949	1756	2013	2115	1502	2279	2719	3172	1806	1671	1986
FIS1	894	467	1064	2716	1373	852	840	737	901	1072	1366	1367
FIT1	562	778	928	709	1289	655	447	897	4043	1345	826	1188
FIT2	44	107	82	80	58	81	15	112	70	101	60	38
FIT3	729	793	762	359	708	560	621	536	7898	594	712	818
FKH1	890	1304	1279	3794	1346	1325	1349	937	1183	1795	2289	1786
FKH2	934	965	1027	1003	1261	965	1522	1108	1779	1312	1390	1308
FKS1	304	369	293	405	452	279	689	497	459	366	1079	500
FKS3	3481	3661	3396	3263	4616	3562	2488	2693	2463	2038	4071	3754
FLC1	2413	2155	2543	4039	2056	1541	2038	1674	1613	1564	2072	2000
FLC2	2339	2820	2598	2784	2638	2348	921	1308	958	674	823	1097
FLC3	697	783	740	826	948	715	537	1119	784	698	727	883
FLO1	9215	9297	7901	9112	9713	7591	3693	8413	6804	2811	6800	5882
FLO10	3164	3098	3537	3584	3953	2836	22985	2625	2746	3432	3450	10238
FLO11	2610	2856	3028	2171	2793	1671	3422	2226	2322	3293	3221	3107
FLO5	6404	6630	6388	8780	8206	6532	4959	7180	5201	3069	5048	6502
FLO9	6009	6377	7206	6896	9056	5307	4983	6004	8527	4827	7609	6389
FLR1	4727	5715	5519	9824	7420	4548	5824	6740	5213	7413	8666	7932
FLX1	687	858	962	429	884	485	872	611	459	528	578	460
FMC1	179	179	122	287	295	243	1447	124	57	95	248	108
FMN1	38	221	127	117	47	144	198	29	60	41	90	76
FMO1	1291	1129	1296	1245	1513	989	959	6519	1019	1013	3274	1047
FMP10	456	423	471	436	599	372	10	194	118	163	67	56
FMP16	35	199	417	283	293	370	185	162	159	185	181	252
FMP23	685	1347	717	870	1497	589	713	402	588	439	724	583
FMP25	1589	1676	1655	1924	1893	1040	1248	1039	954	784	914	1454
FMP27	2884	3009	2884	4721	3273	2278	952	1541	1236	2966	6923	1479
FMP30	1474	1183	1021	1283	1925	878	786	682	975	1026	1621	965
FMP32	1471	707	784	909	728	698	459	615	863	607	1001	980
FMP33	1277	3375	761	656	1294	1049	682	756	446	607	984	421
FMP40	1863	1591	833	1496	2033	1203	809	1234	1301	1370	988	1404
FMP41	1026	731	913	1085	1160	633	14576	783	585	976	421	787
FMP42	1047	894	690	1089	816	1315	400	455	616	726	892	740
FMP45	1624	1429	1540	1121	1830	998	1445	1724	1479	852	1560	1944
FMP46	536	433	959	648	772	347	974	623	598	998	924	917
FMP48	1055	1107	1212	2104	1294	1101	1487	1255	777	1104	1420	1303
FMP49	828	650	451	668	437	372	260	1392	272	96	458	355
FMP52	2440	3312	3055	2906	2915	2564	4045	4293	3187	2294	3340	3906
FMS1	1472	2688	2060	1820	1975	1390	924	1377	1087	1219	3512	1451
FMT1	10912	11995	12152	15858	13742	12150	15067	16810	13098	16082	18405	18504
FOB1	1182	841	911	846	1275	739	708	589	542	2811	966	1091
FOL1	102	141	152	431	158	120	135	165	131	82	171	230
FOL2	62	110	55	82	46	45	20	30	33	38	45	38
FOL3	82	118	62	147	206	76	101	200	114	124	246	159
FOX2	8424	9824	7895	10600	10127	6443	10211	10467	9531	9918	11372	13690
FPK1	808	1294	1222	2577	1293	837	1157	1266	1329	992	1532	1584
FPR1	162	202	194	303	101	168	73	167	57	128	71	196
FPR2	361	430	402	491	863	390	165	350	175	597	248	373
FPR3	737	789	597	630	958	862	697	1086	406	592	566	958
FPR4	874	702	650	591	817	452	666	300	585	531	353	305
FPS1	395	539	429	605	633	224	696	650	364	705	613	799
FRA1	3265	3110	3235	5466	3535	5820	6774	8229	8488	6828	6282	5221
FRD1	1230	1608	1641	1458	2200	1419	1542	1546	1230	1696	2044	1550
FRE1	862	791	1194	2502	906	540	335	452	418	860	711	660
FRE2	1565	1637	2404	1977	3293	1502	1457	2351	1686	1457	1850	1690
FRE3	1755	1585	1792	1289	2000	1380	756	1693	1114	631	931	1520
FRE4	3100	3142	3176	3630	4388	2560	4017	2669	2772	13207	4288	3906
FRE5	1465	1231	1462	1427	2067	1300	2848	1115	1103	1136	1570	1044
FRE6	2305	2454	2336	2029	2568	1604	1294	2245	1822	1520	2548	2076
FRE7	1581	2202	1750	1630	2791	1450	1394	1595	1691	2116	1805	1838
FRE8	1299	1618	1544	1498	2427	1016	635	1507	1426	1382	1303	1601
FRK1	1692	2089	1804	1559	2282	3177	1543	1575	986	1324	1175	1545
FRM2	1545	1840	1762	1604	2415	1404	2029	2906	1487	1756	1763	5643
FRQ1	14	19	26	57	16	33	11	11	11	69	14	10
FRS1	50	68	78	158	71	86	49	93	96	70	71	47
FRS2	69	87	74	87	64	68	32	71	34	42	58	50
FRT1	312	392	594	645	644	1482	185	440	507	638	571	518
FRT2	1896	2621	1696	1508	1818	1737	1326	1711	1303	1769	1758	1596
FSF1	1034	1126	1393	1239	1509	1284	499	1072	788	371	1087	1142
FSH1	496	1010	916	675	971	674	819	945	704	526	926	496
FSH2	259	626	399	417	200	342	173	359	304	195	286	297
FSH3	283	476	612	395	617	2975	320	298	240	251	319	346
FTH1	1114	1178	1124	1472	1135	949	993	1546	1414	1096	1228	557
FTR1	351	304	362	365	265	128	227	146	177	275	304	215
FUB1	913	738	834	823	798	825	1121	587	634	1084	1287	1341
FUI1	2248	2261	2264	1892	2935	1776	2565	1926	1492	1934	3298	3047
FUM1	538	764	573	452	948	610	473	406	164	215	571	381
FUN12	226	527	329	297	583	301	254	298	500	321	359	233
FUN14	1973	1376	1363	2583	2135	1182	2105	1531	1188	1211	1788	1465
FUN19	1599	2224	2230	2844	2479	1374	3242	2265	2202	5527	3053	2569
FUN26	2096	2603	2065	3555	2657	2614	3216	3272	3323	3186	4265	3610
FUN30	2802	3452	3393	3041	3854	6700	3449	2397	1967	2313	2315	2396
FUR1	768	610	429	764	515	326	396	680	440	442	1074	490
FUR4	1881	2136	1706	2085	2104	1376	1408	1984	1200	1008	2057	1666
FUS1	1778	3074	3067	2294	3004	1999	2799	2446	2165	2441	4181	2801
FUS2	441	1040	431	741	665	509	529	728	652	497	565	619
FUS3	2043	2538	2295	3827	3176	2288	2687	2243	11787	6102	4713	3044
FYV1	951	1217	1359	1307	1413	920	625	1827	790	629	982	1091
FYV10	1029	1316	747	719	999	783	109	271	98	122	112	280
FYV12	1585	1940	2026	2574	2508	1342	1205	1438	1720	928	2219	1861
FYV4	33	89	39	63	60	44	40	43	34	44	31	74
FYV5	1097	1248	601	1049	1051	551	681	1333	2173	1504	1011	1192
FYV6	597	431	652	467	900	443	249	387	244	418	339	449
FYV7	165	77	65	127	184	157	34	95	106	183	137	32
FYV8	1180	1078	1040	928	1503	1339	940	625	453	624	1201	505
FZF1	1963	1734	1872	1979	3030	3035	1318	1580	1907	1654	2360	2688
FZO1	700	659	552	535	901	524	318	503	427	343	254	352
GAA1	97	130	110	99	124	128	43	177	75	41	127	90
GAB1	7	15	11	7	14	8	5	6	6	14	5	6
GAC1	494	693	800	1030	1329	860	3166	664	1326	728	734	865
GAD1	1412	2179	1540	4279	2173	3653	1211	868	1079	1421	1358	1158
GAL1	3118	2752	2760	2772	3651	2269	2649	2651	2842	3444	3458	3446
GAL10	4877	6257	4667	4466	5786	4070	4041	6315	3558	3605	5244	5118
GAL11	667	614	510	854	676	319	624	363	471	238	230	792
GAL2	1728	1401	2078	1502	2349	1470	1502	1782	1739	1394	1908	2864
GAL3	2423	3380	2512	2913	3172	2379	5249	3259	3126	2380	3628	3365
GAL4	1562	1755	1795	1594	1882	2444	628	947	1417	1172	1207	1161
GAL7	1275	1548	1250	1398	1623	947	1087	1531	1630	1299	1926	1985
GAL80	2172	3878	2564	2450	3054	1899	1595	2746	1976	2090	2445	2320
GAL83	1249	1440	952	1173	1090	1023	1513	1433	1258	2898	2408	1785
GAP1	3175	3474	3275	2865	3809	3138	2678	2706	3743	3228	4425	3967
GAR1	96	113	202	180	207	231	46	123	84	128	60	172
GAS1	74	59	53	57	111	31	15	43	31	23	26	21
GAS2	1094	1677	1241	1597	1936	1270	726	1207	618	811	1116	833
GAS3	919	634	917	2092	971	397	264	458	436	493	517	942
GAS4	1381	2011	1659	1617	1864	1361	1086	1427	1043	1290	1563	1439
GAS5	866	861	1100	845	1411	719	1242	10943	1054	1746	1496	1112
GAT1	2696	3170	3148	3362	3495	2885	1639	2951	2313	1563	3362	2954
GAT2	1674	1608	1220	1329	1900	1274	494	2613	703	1142	979	1282
GAT3	188	175	153	253	348	146	123	505	314	2063	388	302
GAT4	1341	1698	1534	1624	1988	1053	2088	1914	1345	2001	2108	2126
GBP2	2310	2014	1876	2092	2652	1765	1716	4327	1813	1640	2063	1586
GCD1	85	88	91	95	152	56	34	107	49	32	61	63
GCD10	885	986	755	869	1021	1066	709	999	1022	656	1547	1753
GCD11	75	52	23	22	116	25	28	31	17	47	46	44
GCD14	91	134	79	88	90	84	37	70	62	92	92	108
GCD2	34	39	35	54	33	36	13	51	26	59	44	48
GCD6	79	101	156	137	134	119	32	87	110	91	87	108
GCD7	57	127	71	43	153	34	49	123	11	38	30	35
GCG1	751	502	745	399	1176	388	3344	711	825	630	712	1108
GCN1	1656	1804	1200	1232	1481	1179	2128	2404	1871	2175	2078	2342
GCN2	683	528	510	410	651	458	1303	1095	1316	910	1688	1333
GCN20	3843	3987	3323	3140	3592	3134	4088	3597	4914	4133	6639	3773
GCN3	430	441	255	492	369	202	1217	947	514	418	1323	826
GCN4	342	413	317	266	237	355	335	362	337	515	445	235
GCN5	2212	2834	2464	2695	4249	2441	108	186	119	157	233	156
GCR1	609	649	627	726	678	415	897	620	388	3340	616	390
GCR2	680	777	937	1059	1220	945	444	247	467	280	376	266
GCS1	318	224	236	131	236	127	406	165	297	323	140	243
GCV1	1426	1922	903	1267	1574	1457	754	1533	519	744	891	1036
GCV2	1116	1971	1260	1519	1936	1044	865	1171	1262	1018	1281	1199
GCV3	2321	2338	2473	1725	2459	1922	1593	1897	1363	1681	1211	2204
GCY1	461	559	400	557	569	444	134	488	262	272	271	413
GDA1	1415	1924	1875	1622	2288	1176	88	293	414	93	163	207
GDB1	2894	2714	2516	2572	3393	2549	1728	2043	1975	2691	2597	2304
GDE1	1526	2155	1962	3433	2378	1723	4082	1628	1211	1376	1845	1560
GDH1	881	827	803	808	983	699	883	1066	1491	1502	1446	943
GDH2	2464	3524	2767	2856	3200	2585	17967	2626	1832	2484	2195	3360
GDH3	8485	9032	9727	7347	11366	8648	9971	10535	9876	7954	10693	10723
GDI1	52	47	41	88	83	116	8	62	12	18	234	25
GDS1	508	660	455	442	704	520	216	498	396	114	288	493
GDT1	301	438	297	357	526	545	193	4274	119	364	286	395
GEA1	2356	2368	2524	2849	3269	2016	2230	2563	1873	2351	2516	2451
GEA2	2053	2608	1521	2555	2944	1538	1048	2080	1490	1011	1383	1937
GEF1	225	305	281	339	377	314	95	282	165	261	246	234
GEM1	3185	3605	2843	2707	3859	2033	2435	3187	2955	2451	4162	3747
GEP3	854	1024	628	576	963	591	1099	980	683	1098	543	1281
GEP4	349	398	496	380	803	389	281	441	264	295	269	574
GEP5	1590	1935	1552	1489	2208	1358	1672	1377	1124	1308	1129	1556
GEP7	753	882	720	779	1382	694	957	816	633	909	838	1376
GET1	65	129	83	86	133	55	22	131	21	34	44	69
GET2	364	819	603	971	749	399	275	359	526	381	778	764
GET3	687	635	1146	1039	855	570	505	509	419	361	393	671
GET4	579	656	497	695	4035	622	212	323	345	631	369	485
GEX1	1056	1042	814	889	1163	681	1126	607	1999	1161	1121	1491
GEX2	2054	2926	2153	2541	2920	1885	3577	1791	3222	2841	3222	3088
GFA1	49	59	51	67	62	44	13	51	17	59	61	35
GFD1	224	196	133	310	127	385	93	100	143	113	132	82
GFD2	4627	4200	4410	4486	6628	4588	7963	6285	5149	8465	7239	8511
GGA1	365	822	590	643	699	574	378	386	283	373	437	263
GGA2	1332	1286	664	1188	1358	2412	474	538	464	417	433	492
GGC1	18	23	34	51	85	27	16	51	19	60	27	15
GIC1	1306	942	1313	716	999	864	48	148	125	179	82	99
GIC2	539	662	453	538	789	457	74	225	186	138	297	158
GID7	3194	5067	4299	3141	5285	3361	3334	2771	1728	1757	1567	3268
GID8	699	1396	872	1938	967	664	369	405	271	194	725	546
GIM3	553	193	434	330	607	195	65	133	120	85	85	233
GIM4	1159	1968	1029	1030	919	1069	943	1650	967	895	1253	938
GIM5	751	1124	709	735	1170	653	909	748	732	408	651	615
GIN4	215	216	320	197	241	296	204	281	468	317	6426	356
GIP1	1137	1240	1267	1134	1588	1109	1546	1320	1032	1116	2102	2158
GIP2	1955	2002	2105	1790	2354	1023	1546	1328	1235	1460	1729	2141
GIP3	2887	2130	1732	1897	2098	1945	1647	1833	2655	1398	1637	1635
GIP4	2274	1776	1588	1650	3258	1713	1356	1951	1881	1552	2531	2250
GIR2	631	498	526	434	525	153	479	365	719	459	592	632
GIS1	1337	2096	1950	1494	1586	1624	474	687	434	466	986	794
GIS2	406	507	341	410	900	260	481	339	368	457	229	625
GIS3	4680	4042	4576	4504	5873	4158	4359	5652	8753	6913	5274	6087
GIS4	2228	1929	1507	1629	1906	1397	1650	1989	1501	1242	2225	2266
GIT1	1340	1397	1234	7181	1401	994	774	1031	877	1419	1280	1454
GLC3	6775	5449	6181	5479	7185	3933	5530	5045	4352	4174	4435	4684
GLC7	27	41	26	20	28	21	7	19	5	7	6	16
GLC8	306	517	487	535	344	436	358	263	237	221	265	312
GLD1	1255	1634	780	1120	1450	955	5589	866	3305	495	857	768
GLE1	229	348	186	234	244	199	140	385	138	84	187	224
GLE2	41	63	113	62	55	43	110	43	60	42	64	46
GLG1	803	884	680	1059	1299	697	529	720	520	742	815	844
GLG2	747	901	889	803	868	711	830	898	562	10158	609	817
GLK1	5887	5061	6130	5130	6646	5256	5883	5231	21682	5056	43492	5967
GLN1	63	77	64	87	128	77	31	108	42	88	85	113
GLN3	537	1011	943	1180	825	794	1322	1439	1207	1460	2010	1730
GLN4	58	108	58	122	101	87	86	81	34	48	75	71
GLO1	2473	3198	2820	2519	2746	2799	100925	2969	2468	3848	3807	4468
GLO2	622	583	351	628	596	328	257	257	235	278	449	370
GLO3	672	470	1100	1091	833	363	383	438	567	345	274	578
GLO4	2175	1942	1609	2232	2148	2882	2224	1736	1418	1597	1737	2164
GLR1	955	1678	899	1152	1045	1104	412	1041	501	240	794	1313
GLT1	4352	4170	4865	11238	5910	3706	3939	4014	4724	3133	4891	6983
GLY1	634	747	544	857	769	520	45	327	168	356	164	420
GMC1	4152	4554	4115	3184	4559	3203	2667	2957	14658	4596	3627	4509
GMC2	138	369	451	469	505	379	246	344	719	142	458	188
GMH1	321	270	328	402	629	313	257	486	298	573	379	580
GNA1	56	70	60	72	36	29	52	83	66	49	82	74
GND1	120	154	128	187	211	108	91	150	267	236	426	345
GND2	1263	1181	1079	1574	1603	667	925	1218	5395	1110	1378	860
GNP1	2025	2231	2377	2210	3232	1726	751	1934	636	623	1049	975
GNT1	565	429	507	284	571	237	120	295	188	143	283	166
GON7	52	112	176	130	112	134	54	71	97	116	132	104
GOR1	717	1586	1097	881	1355	702	1052	994	762	702	1321	985
GOS1	255	193	124	143	220	38	62	108	235	211	110	157
GOT1	354	542	443	439	463	292	164	327	260	515	614	356
GPA1	251	224	337	416	405	250	1290	2403	1131	1147	2837	1060
GPA2	1053	1115	1082	1777	1385	1071	1301	1804	1955	2060	3545	1678
GPB1	1404	1236	1307	1140	1370	949	973	1069	814	449	536	1806
GPB2	1024	1034	1448	1958	1348	730	1792	2410	866	1041	1089	4089
GPC1	530	542	582	560	484	348	269	2110	336	267	484	341
GPD1	1465	1965	1270	1795	2465	1197	2281	1777	1365	1928	3645	3887
GPD2	1934	2930	2590	1768	2677	2059	1471	1876	1601	1675	3007	2043
GPG1	177	324	272	130	284	265	297	469	113	383	342	238
GPH1	1815	2193	1959	1620	2958	1881	1512	2311	1076	1287	2398	1926
GPI1	194	101	108	332	106	107	21	72	25	55	36	17
GPI10	57	86	108	96	87	57	24	51	46	25	83	37
GPI11	39	39	82	39	63	65	20	19	17	51	29	22
GPI12	27	23	23	31	26	30	112	24	59	8	22	38
GPI13	94	146	99	97	97	78	26	90	27	67	51	56
GPI14	44	101	74	60	63	54	84	114	50	132	65	36
GPI15	39	40	38	53	44	40	20	34	30	33	105	84
GPI16	52	80	55	81	66	69	45	63	47	55	83	33
GPI17	90	151	87	168	264	144	54	183	109	70	108	73
GPI18	66	77	68	86	140	57	38	68	85	29	63	71
GPI19	187	213	261	279	175	128	580	177	110	212	335	361
GPI2	188	76	178	68	206	46	11	92	19	16	31	70
GPI8	90	115	255	92	121	1653	65	39	160	72	74	105
GPM1	34	52	125	101	82	59	87	81	27	53	80	24
GPM2	1779	1942	1509	1393	2285	987	1244	1258	1147	1018	2150	1493
GPM3	1281	1677	1423	1072	1219	1125	1130	992	892	544	1422	1028
GPN2	74	54	73	63	85	39	49	57	126	87	57	146
GPN3	19	18	15	16	19	24	5	26	6	8	8	9
GPP1	336	524	649	684	984	1279	643	1284	771	499	902	1014
GPP2	585	763	768	504	575	423	722	775	433	1231	659	651
GPR1	517	1073	592	791	1021	525	373	697	787	856	1104	742
GPT2	2107	2116	1793	2954	1866	1546	1248	2259	1877	3021	2220	1904
GPX1	700	1197	688	792	1064	556	701	1053	697	364	722	1315
GPX2	400	750	342	1242	452	508	61	209	332	38	293	190
GRC3	58	68	71	80	91	78	30	68	36	16	50	52
GRE1	828	820	1266	718	1410	655	779	943	783	861	1019	1053
GRE2	794	679	553	651	1005	406	545	582	451	464	551	955
GRE3	741	657	926	761	669	479	415	580	528	445	866	609
GRH1	595	1164	980	1023	834	977	509	636	574	821	1314	1754
GRR1	752	656	1000	621	1193	685	766	617	396	316	543	273
GRS1	13	12	14	20	11	11	10	35	36	7	11	25
GRS2	1993	2096	1808	1827	2077	1735	2048	1676	1967	1843	5854	2711
GRX1	362	421	438	424	427	287	756	468	2696	160	373	246
GRX2	98	138	125	171	325	74	53	50	28	92	89	86
GRX3	420	237	358	347	528	266	251	509	550	318	612	541
GRX4	960	796	617	734	983	953	461	731	684	572	736	784
GRX5	278	408	277	151	96	182	82	343	167	60	114	404
GRX6	643	606	696	596	603	503	559	798	414	331	1082	1029
GRX7	684	1003	935	413	866	700	15087	596	430	294	554	603
GRX8	51	31	87	125	96	57	150	47	25	70	15	31
GSC2	6821	6683	6094	11141	6857	7157	8637	5143	3529	4555	5403	5942
GSF2	389	618	445	412	360	377	284	434	807	366	804	716
GSH1	603	1248	730	653	923	687	804	725	917	861	1021	915
GSH2	829	744	599	659	1177	525	207	478	403	362	453	464
GSM1	1090	843	683	776	1096	884	474	1208	632	553	682	921
GSP1	7	11	11	21	19	17	5	17	5	7	10	8
GSP2	286	371	303	1031	225	214	65	475	107	204	181	85
GSY1	4559	5312	3732	5516	4943	3704	4381	4072	3986	4806	5573	5039
GSY2	1284	1710	2335	2025	2131	1193	1956	6337	917	1711	962	967
GTB1	1630	1085	1321	1479	1656	1079	1604	1462	923	740	788	2158
GTF1	313	233	226	209	256	167	327	326	91	187	165	202
GTO1	954	707	545	1926	1088	828	669	527	287	388	518	649
GTO3	4579	4345	4607	5793	5411	4144	2523	3532	2519	2030	3495	3784
GTR1	276	317	398	391	236	218	102	304	279	345	431	210
GTR2	129	216	176	227	381	313	340	240	208	249	263	241
GTS1	1993	2840	2353	3921	2772	2244	1346	2204	12252	1394	2172	1571
GTT1	497	438	430	418	556	419	297	376	369	468	557	333
GTT2	1314	1879	1603	1426	2200	6472	1324	1338	1406	2019	3570	2164
GTT3	830	834	873	1318	1272	754	1021	551	735	830	1349	1278
GUA1	65	74	43	63	64	53	38	59	17	20	37	29
GUD1	1029	1178	691	723	1240	1005	863	1072	643	872	993	1475
GUF1	637	703	716	1069	1242	584	397	611	384	492	507	562
GUK1	38	17	53	18	21	10	5	12	8	7	10	8
GUP1	243	418	455	458	423	444	295	326	333	131	129	180
GUP2	1562	1752	1876	1309	2052	1411	1294	1609	1202	847	1258	1272
GUS1	136	97	77	82	85	52	30	72	104	124	70	96
GUT1	3083	3980	3173	3378	3425	2603	2848	4157	2793	3022	4821	3704
GUT2	2062	1632	2708	3552	3294	1935	2165	2603	1626	3075	3760	3521
GVP36	837	1554	932	843	918	1022	507	586	688	801	769	761
GWT1	44	79	82	121	211	76	53	102	61	80	35	82
GYL1	876	1011	949	1013	1254	943	825	751	1006	765	1176	1041
GYP1	1093	521	524	1131	992	641	422	720	250	419	293	451
GYP5	1564	2046	1897	1337	1635	865	9456	1138	844	700	1370	1461
GYP6	1079	1362	930	1109	1384	721	670	978	525	665	652	1124
GYP7	1160	888	1008	2189	1621	1124	889	969	836	1096	1301	1139
GYP8	1518	1237	2690	1716	2105	1368	1389	1412	1720	1769	1885	2307
GZF3	557	693	526	934	784	518	200	696	326	568	418	885
HAA1	3865	3357	4026	4468	4603	3606	4458	5991	4869	4365	5288	6129
HAC1	283	469	266	279	330	268	139	262	130	66	97	140
HAL1	1642	1710	891	1733	1679	1221	1920	1534	453	562	1047	702
HAL5	599	901	973	1240	1250	898	1264	938	1401	1050	1104	1368
HAL9	1670	2031	1675	2030	2018	1394	860	2110	1392	956	1319	1773
HAM1	651	680	644	952	723	596	211	1099	478	159	352	194
HAP1	5218	6799	5369	6810	7217	5942	2178	3551	3207	3429	2768	2396
HAP2	996	828	888	626	1117	1987	317	515	625	1140	1414	1153
HAP3	174	518	223	182	262	249	386	243	504	218	310	318
HAP4	1341	804	1279	2611	1881	864	365	833	841	1135	892	953
HAP5	1272	1763	1242	1598	2068	3121	9578	1372	1328	1263	1753	1512
HAS1	21	49	39	43	56	42	22	32	14	52	27	34
HAT1	940	843	717	978	725	644	490	650	509	578	946	638
HAT2	605	991	738	1010	528	1039	1083	688	896	837	1057	821
HBN1	392	710	589	484	458	224	424	937	387	210	791	374
HBS1	1125	1404	1045	991	1945	873	288	1326	1422	1007	956	1245
HBT1	3779	3585	4083	5428	4217	3132	2907	2989	3714	8797	19063	3835
HCA4	163	257	140	118	147	79	67	191	98	154	141	70
HCH1	220	424	357	454	758	295	489	407	390	590	482	506
HCM1	1437	1533	1746	1275	1611	974	942	871	823	520	758	1000
HCR1	317	187	177	240	340	108	103	107	105	276	46	147
HCS1	3038	1702	1896	2034	2771	2105	1024	2090	1542	1502	2748	2449
HDA1	1132	2030	1323	2476	4490	1025	1790	1372	2009	1288	2147	2081
HDA2	449	632	539	329	702	1100	240	253	332	279	348	485
HDA3	371	781	759	618	1252	511	1138	756	1454	963	1351	810
HED1	477	648	632	620	541	297	152	876	453	256	575	598
HEF3	3432	4407	4161	4960	5148	2786	5274	4717	4116	2815	4365	4808
HEH2	457	512	558	462	516	347	80	473	281	361	496	302
HEK2	892	1018	1602	723	1285	1167	769	990	658	413	1205	958
HEL1	2029	2304	1989	5246	2183	1617	2413	3199	1437	1525	4005	2640
HEL2	420	446	554	448	657	376	477	503	548	673	531	402
HEM1	90	84	69	261	84	111	159	92	48	93	79	110
HEM12	98	96	102	127	132	163	44	188	198	50	127	132
HEM13	14	18	41	33	15	19	120	33	71	68	14	26
HEM14	522	818	825	753	818	784	910	1147	950	712	728	864
HEM15	358	320	489	263	397	289	424	379	172	253	266	453
HEM2	56	103	80	115	171	61	286	177	310	262	209	179
HEM25	962	710	727	767	1425	661	764	825	594	494	805	1042
HEM3	123	66	87	63	80	71	239	69	113	126	89	54
HEM4	236	181	228	326	288	138	162	309	222	183	232	253
HER1	943	1217	1188	1069	1235	1062	1288	1142	790	853	946	1022
HER2	459	388	378	326	295	499	647	473	389	509	457	534
HES1	762	916	522	595	698	647	468	340	359	220	468	566
HFA1	3483	4051	3333	3314	4726	2434	1537	2371	2045	2063	1562	2600
HFD1	880	838	796	853	1280	963	1629	629	581	571	618	782
HFI1	1181	1256	857	1788	1305	771	428	318	376	77	188	212
HFM1	1720	1817	1775	4559	2668	1141	895	1142	1249	1563	2529	1658
HGH1	301	390	442	491	592	359	212	286	180	181	189	226
HHF1	151	125	73	179	158	118	27	100	21	90	162	58
HHF2	406	304	274	302	281	265	165	175	350	186	277	227
HHO1	1045	1081	954	731	1138	1067	702	646	760	826	1409	931
HHT1	432	621	398	492	701	297	289	769	402	479	918	488
HHT2	375	441	393	391	393	320	258	531	221	344	476	632
HHY1	4531	3996	4223	5856	5040	3446	4550	4231	18490	3583	5358	4765
HIF1	1641	2273	2304	2424	3068	2180	2178	2645	1888	1816	2981	2762
HIM1	261	858	211	332	273	318	51	273	151	310	163	148
HIP1	148	143	211	195	80	91	593	993	790	653	925	1266
HIR1	1113	1595	1063	1849	1819	1145	1323	1331	1007	1771	1710	1800
HIR2	403	490	434	436	629	454	459	395	484	578	558	604
HIR3	524	777	554	1111	1413	602	520	2662	566	589	1699	598
HIS1	1623	3241	1678	3467	2410	1574	1911	1051	1055	1248	1113	1463
HIS2	2260	2387	2385	2400	4048	2524	1288	814	838	1389	1053	1074
HIS3	406	591	836	501	622	692	1673	1582	1733	2098	2074	1935
HIS4	4909	5339	5188	5850	7044	4755	1437	2327	2046	1889	2050	2539
HIS5	1617	1213	1472	1478	1270	1253	463	452	621	497	772	486
HIS6	2979	3785	2419	3181	5053	3178	1078	2564	1254	772	1647	1405
HIS7	1226	994	1503	1802	2003	1037	592	589	316	997	661	1151
HIT1	132	450	189	274	316	405	537	302	348	312	256	293
HKR1	2657	2040	1574	2686	2870	1756	1174	1915	1190	1216	11572	1773
HLJ1	408	773	767	905	650	383	596	612	594	372	687	852
HLR1	543	478	505	464	481	520	306	337	215	479	423	1349
HMF1	171	119	278	262	359	172	193	932	208	96	274	313
HMG1	2877	3370	2737	2475	3345	2219	1404	1771	2096	1145	1928	2064
HMG2	2258	1392	1992	2079	2840	1669	1265	1220	1028	1076	1321	1470
HMI1	606	1064	1035	856	1059	695	464	769	584	779	912	911
HMLALPHA1	536	515	522	306	581	300	7	134	72	79	92	88
HMLALPHA2	23	26	9	11	19	15	11	56	36	26	42	67
HMO1	452	931	599	464	901	459	386	374	341	473	190	383
HMRA1	12	15	48	22	11	30	28	399	170	4668	133	338
HMRA2	11	18	7	17	24	9	5	37	23	17	15	27
HMS1	1667	1429	1651	1739	1973	1159	773	2804	906	689	1552	1000
HMS2	798	912	1444	1191	1234	1041	504	1079	4963	660	1149	943
HMT1	2550	1131	1383	1477	2008	1426	603	1010	328	510	690	1117
HMX1	1060	935	935	1047	721	522	735	798	627	518	599	829
HNM1	1663	1235	1379	1353	1948	943	651	850	479	1056	760	1039
HNT1	250	346	262	175	469	216	314	357	195	868	165	1202
HNT2	420	723	562	789	789	617	539	460	230	2605	581	591
HNT3	177	394	214	283	594	266	202	160	320	132	249	619
HO	740	952	1275	1143	1444	1135	1053	1149	1004	677	1239	2439
HOC1	466	509	316	368	437	434	145	130	90	192	60	78
HOF1	1342	989	1179	1081	2219	1153	1321	1253	861	867	1493	1739
HOG1	2821	2152	1596	1462	2525	1221	151959	7073	8174	8177	6795	5931
HOL1	1545	2375	1463	1530	2374	1331	2079	2673	1165	935	1577	1718
HOM2	549	477	377	940	352	358	431	165	171	217	267	219
HOM3	1028	1501	1419	1499	1494	903	753	927	745	529	784	949
HOM6	257	292	303	408	410	225	182	303	246	325	373	403
HOP1	512	577	434	436	574	505	156	371	182	418	372	228
HOP2	424	565	301	469	634	321	262	612	1730	407	1119	502
HOR7	7	17	8	12	49	12	5	6	5	5	5	5
HOS1	1057	1026	1038	1555	1531	1226	598	1034	725	717	1495	1668
HOS2	2202	2098	2472	1700	2848	1779	1502	2368	2052	1904	2058	2439
HOS3	1333	1046	926	779	1703	1502	1060	771	1448	1465	1111	1246
HOS4	3442	3127	2778	3435	3996	4978	3157	4426	2758	2985	4293	3853
HOT1	1065	1211	1184	1820	1318	875	570	1042	827	766	916	915
HOT13	1095	513	943	672	897	945	366	335	339	397	452	652
HPA2	548	584	547	625	698	507	887	419	291	685	644	749
HPA3	2228	1555	1379	1607	1590	990	1672	1884	1615	1488	1441	1856
HPC2	177	619	349	292	424	281	86	266	169	175	275	232
HPF1	737	864	835	613	706	572	189	934	421	226	468	670
HPM1	751	720	819	633	1076	567	1020	517	543	621	636	636
HPR1	401	286	440	536	389	274	116	238	193	251	282	208
HPT1	566	371	601	649	691	169	363	160	204	177	158	184
HRB1	10952	11303	12019	11948	13969	9079	14400	17040	21380	18642	31247	16273
HRD1	1410	3240	2804	2891	2924	1699	4004	3615	3365	2828	5101	4475
HRD3	1209	1331	1227	1616	1194	4502	1030	1326	1141	1221	1605	1524
HRI1	261	493	254	312	442	251	211	207	193	228	143	203
HRK1	845	978	1252	998	1481	1084	689	848	906	649	869	1417
HRP1	52	55	32	43	86	55	20	95	34	19	74	25
HRQ1	1518	2171	1623	2133	7369	1236	1028	1319	1307	4145	1901	1620
HRR25	238	371	157	294	361	219	197	287	175	143	498	391
HRT1	28	45	44	46	43	41	39	47	42	89	56	79
HRT3	1073	595	521	393	960	508	435	824	476	859	470	453
HSC82	1593	1570	1361	1403	2192	1101	1601	1052	1042	779	1318	1363
HSE1	4035	5457	5096	5026	10609	5167	4578	3219	3681	3805	4387	4153
HSF1	5133	6204	8091	5929	6484	5670	12181	29101	6419	9519	9352	11288
HSH155	387	440	388	348	387	282	162	235	170	158	289	442
HSH49	60	69	34	14	55	17	8	26	15	12	16	13
HSK3	16	11	14	28	22	17	22	13	14	17	18	21
HSL1	879	892	1089	966	1304	957	211	276	191	185	317	351
HSL7	841	863	1089	944	1823	872	317	176	247	180	242	298
HSM3	595	795	568	460	684	403	312	358	191	413	582	388
HSP10	11	51	7	35	27	24	10	12	13	21	19	13
HSP104	3865	4339	3453	4589	5835	3897	5354	6123	4493	5731	6286	6210
HSP12	1272	1489	795	875	1477	945	613	1169	7635	819	2192	1170
HSP150	107	116	101	66	204	55	5	49	8	10	16	15
HSP26	1185	851	1151	1031	1401	1103	656	835	3509	1189	813	806
HSP30	2435	2915	2709	5719	2314	1884	2464	2848	1781	1961	2678	2211
HSP31	419	331	354	328	369	203	408	293	134	335	258	321
HSP32	644	770	702	831	934	689	391	422	410	372	653	735
HSP33	2158	939	921	1152	1458	858	743	576	590	745	766	825
HSP42	419	536	698	606	721	581	2800	832	1051	779	558	575
HSP60	117	82	71	80	147	16	44	95	71	53	84	24
HSP78	2520	2631	2519	2016	3309	2079	20651	1628	2175	1651	1398	1913
HSP82	3120	2711	2425	2493	2903	2860	1850	2653	1482	1616	2237	2553
HST1	1411	1146	872	1234	1220	553	671	679	629	727	737	701
HST2	4081	4888	4630	4138	5282	4606	5587	5060	4959	3955	6147	5491
HST3	1071	1022	1008	901	1047	766	499	714	715	775	1195	597
HST4	696	691	639	633	585	314	363	473	479	425	444	525
HSV2	308	518	192	662	609	390	198	229	345	423	347	412
HTA1	42	114	48	31	61	44	5	22	10	25	14	10
HTA2	794	1135	907	732	1251	587	33	904	613	676	541	366
HTB1	31	85	17	23	42	17	45	48	15	30	25	49
HTB2	1959	2556	1732	1961	2685	1270	1654	2327	1350	2802	3009	2062
HTD2	1060	2176	1654	1193	2328	1476	1030	1393	482	828	330	1213
HTL1	5	12	32	6	5	8	5	9	5	5	7	5
HTS1	95	55	111	110	99	53	44	74	47	48	71	85
HTZ1	761	1022	1456	1564	1023	1300	239	677	355	525	995	621
HUA1	1695	1811	1724	1331	2465	1216	1445	1139	1236	1613	1459	1611
HUA2	262	288	154	293	242	597	493	156	177	200	85	244
HUB1	233	192	157	324	364	311	305	402	346	316	208	508
HUG1	115	98	91	308	132	359	55	194	145	137	111	332
HUL4	2069	1411	1675	1481	2352	1311	914	1555	1599	1127	2486	1566
HUL5	583	665	630	614	966	906	873	637	472	659	1018	997
HUR1	160	300	194	147	206	162	60	128	60	59	57	47
HUT1	1105	1226	850	1037	1506	1495	812	866	1548	580	1284	1424
HVG1	1098	1030	818	1013	746	666	472	1604	485	679	804	662
HXK1	1732	1430	1696	2096	2436	1509	1418	1645	1464	1365	1886	1922
HXK2	1401	1714	1562	2289	2019	1215	1006	1262	2293	1451	7206	7482
HXT1	1858	2146	2145	2069	2707	5334	2092	1689	1095	1728	1874	2155
HXT10	1449	2119	1843	1444	2085	1424	1771	2456	1181	1387	1805	1656
HXT11	2313	2350	2722	2839	2385	3643	1701	2659	1505	1355	5706	18441
HXT13	1276	1434	1661	1315	2418	1565	1949	1606	1275	1701	2050	1820
HXT14	1018	831	830	1084	1152	758	668	872	786	639	6210	1012
HXT15	1478	1974	1569	1764	2658	1570	1729	1584	1635	5416	2786	2293
HXT16	1226	1512	1175	1298	1954	1021	1351	1281	1381	4876	2241	1857
HXT17	134	178	82	89	424	237	348	141	117	137	179	426
HXT2	2442	2820	1936	15973	3355	2201	1979	2255	1505	1227	1795	1827
HXT3	1282	1571	1699	1496	1925	2933	859	1219	806	3493	1547	1649
HXT4	563	1340	836	1023	1211	461	565	1088	674	778	639	910
HXT5	1324	2793	1691	2149	6610	1679	1235	1466	3798	6783	1421	1916
HXT6	1162	1093	1021	967	1193	801	766	830	1135	631	722	960
HXT7	1251	1235	1133	1009	1412	956	877	811	1066	708	763	1017
HXT8	1861	1585	1912	2883	1754	1911	1150	1622	1420	7117	1829	1659
HXT9	2113	1770	1942	1626	2197	2016	1710	2050	1585	1065	1999	2099
HYM1	277	376	495	452	428	222	85	255	152	32	42	102
HYP2	115	354	309	599	312	184	205	332	217	74	94	164
HYR1	721	608	384	401	583	525	454	598	767	5979	935	929
IAH1	300	705	374	409	692	367	430	326	230	291	636	501
IBA57	130	140	110	177	114	147	241	156	259	197	56	151
IBD2	585	695	839	702	551	513	710	721	333	772	516	50467
ICE2	1151	1417	1254	5509	2281	1739	2750	1627	795	1256	1946	1307
ICL1	2333	3017	2406	2994	3116	4224	1995	2007	3534	2722	5511	1956
ICL2	6889	6800	6619	6163	7193	5447	6476	6309	5381	6950	7137	6720
ICP55	2250	2453	1687	1789	2344	1667	1693	2073	1289	2154	1725	1811
ICS2	919	958	954	685	1290	421	177	837	191	150	8523	466
ICS3	1647	1735	1600	3892	2212	1450	1494	1967	1447	1546	2132	2002
ICT1	1255	985	1224	991	1707	936	357	858	579	528	729	633
ICY1	509	253	589	544	385	377	465	283	452	473	404	426
IDH1	87	105	185	142	123	184	46	83	72	134	102	111
IDH2	34	38	40	22	101	36	62	26	31	11	20	17
IDI1	53	92	59	77	88	54	29	60	32	31	70	91
IDP1	1025	1871	1819	978	1853	1454	1293	1598	924	854	1839	1183
IDP2	1112	1190	1189	1122	1185	1540	680	610	454	461	1061	576
IDP3	3179	4102	3322	2606	4569	2410	5218	3754	2387	2711	3538	3576
IDS2	1057	821	892	739	1383	691	286	789	430	526	654	933
IES1	2833	3424	2801	3403	3768	3073	4068	5203	5012	4972	10965	4313
IES2	69	68	82	128	171	77	43	126	132	127	190	85
IES3	39	36	41	81	53	37	48	78	96	34	95	56
IES4	28	145	88	58	146	79	41	67	40	90	55	107
IES5	823	875	386	478	566	314	242	848	536	431	401	285
IES6	50	42	35	74	42	25	90	82	57	40	78	37
IFA38	21	47	58	52	48	57	11	45	14	72	30	42
IFH1	490	1037	611	711	948	629	465	469	476	534	1126	754
IFM1	1651	1548	1346	1349	1606	888	1846	2073	2011	1679	1296	2756
IGD1	2380	3023	2927	1939	2955	2207	3378	2863	2525	2659	3018	3177
IGO1	1037	811	662	675	667	398	227	382	287	358	219	478
IGO2	485	362	497	345	863	320	110	342	127	241	399	295
IKI1	301	150	197	379	161	169	100	148	136	213	143	195
IKI3	483	794	569	643	814	621	344	287	394	378	304	433
IKS1	1131	1532	1141	1131	2037	927	640	1171	817	926	1106	1375
ILM1	313	681	360	533	522	279	54	237	223	97	358	59
ILS1	77	114	93	64	93	95	34	86	47	59	85	88
ILV1	1349	1585	1908	1508	1386	1573	734	1093	706	759	975	1223
ILV2	1043	1178	1720	1481	1767	1478	789	1066	1112	1862	1493	1210
ILV3	2097	2091	2057	2023	3787	2421	1677	1687	1594	2227	2545	1864
ILV5	638	886	783	818	1219	750	487	304	315	349	353	574
ILV6	3827	5594	5564	3676	4230	4138	4717	5751	4182	4775	7150	4757
IMA1	910	1330	1095	1752	1808	856	973	1204	837	941	1154	1763
IMA2	1711	1621	1915	1844	1874	1684	1756	1443	1741	2439	2231	1640
IMA3	1196	1548	1364	1194	1382	1087	1277	1086	1474	1244	1744	1572
IMA4	1162	1480	1446	1216	1348	1175	1300	1124	1410	1238	1698	1580
IMA5	1023	1600	927	1575	1660	1316	1456	1111	1039	1331	1103	1309
IMD1	322	406	318	400	364	191	315	419	372	328	279	6283
IMD2	1492	2057	1786	2450	2143	1412	2243	1637	1654	2333	1903	37892
IMD3	1213	1508	1248	1661	1483	1073	790	707	681	470	691	782
IMD4	1575	1760	1871	1752	2449	1449	942	1156	1109	1563	1192	1452
IME1	764	1360	885	803	1040	1090	525	983	415	484	574	936
IME2	645	794	820	572	1121	719	1092	598	494	688	918	938
IME4	683	1115	756	1073	872	2512	904	839	557	812	992	1000
IMG1	653	497	524	292	599	652	958	818	910	685	334	833
IMG2	475	460	437	241	363	337	388	676	335	244	341	454
IMH1	537	703	624	413	761	491	131	458	372	640	535	298
IML1	600	692	636	2140	1175	613	530	635	429	927	628	764
IML2	1023	1231	951	1211	1189	836	1093	905	819	811	1328	925
IML3	132	193	264	527	311	247	121	178	116	241	291	220
IMO32	7760	6765	8125	6836	7731	7707	97736	12549	13570	9688	11265	14095
IMP1	570	552	573	516	572	461	618	453	321	457	690	778
IMP2	431	681	445	482	476	256	375	476	187	371	242	422
IMP2'	2169	1657	2206	2291	3019	4124	2943	3840	15224	1798	3210	3872
IMP3	42	46	71	67	49	24	36	35	28	25	38	34
IMP4	86	43	47	46	57	81	16	73	25	87	86	68
INA17	331	444	318	255	259	316	227	312	240	292	195	5147
INA22	700	899	677	991	1006	683	560	734	480	375	1080	1058
INH1	197	91	350	273	153	233	91	97	115	18	258	252
INM1	1061	742	701	885	1035	746	1059	760	538	552	1410	1309
INM2	436	397	447	465	825	264	358	375	398	212	568	412
INN1	28	121	61	35	63	75	187	77	59	174	68	185
INO1	888	1080	1313	1307	1404	911	455	497	393	604	723	789
INO2	143	309	289	150	263	212	28	91	106	104	195	139
INO4	207	153	68	195	276	77	87	223	91	171	224	106
INO80	356	376	565	525	483	511	442	485	497	369	469	682
INP1	203	261	291	211	181	204	138	151	79	378	250	171
INP2	784	997	789	745	820	924	493	603	592	429	624	636
INP51	1531	1751	1901	2398	2238	1535	309	626	281	274	218	252
INP52	2471	3812	2892	2939	5200	2681	3542	2363	2571	2098	2276	3019
INP53	1144	1663	1294	1463	1705	1151	703	1440	835	772	1021	1112
INP54	606	1334	656	4059	931	534	524	564	595	1881	1117	829
IOC2	1106	1209	1304	2776	2146	1026	420	1251	784	1159	1626	3145
IOC3	3436	3922	3284	3334	4193	3050	3999	4747	11732	5639	5843	5453
IOC4	1539	1945	1751	1983	2215	1426	990	1472	828	1234	1367	1777
IPI1	33	43	40	36	66	29	16	111	29	43	46	28
IPI3	73	193	178	109	331	144	49	99	50	135	522	200
IPK1	174	263	238	247	354	150	103	95	103	152	100	141
IPL1	170	407	395	446	88	115	51	818	185	137	162	336
IPP1	359	490	535	357	463	367	229	223	219	352	441	417
IPT1	2353	8787	3132	2652	2999	2115	6943	6543	5030	6490	10873	7471
IQG1	95	177	101	133	185	158	104	117	94	85	115	107
IRA1	389	326	403	330	461	265	543	825	353	326	228	1798
IRA2	509	571	448	395	709	227	768	977	333	307	352	1178
IRC10	907	1531	1376	936	1734	1087	1790	1115	1022	1129	859	1534
IRC11	528	1240	715	1033	779	518	773	1962	377	636	626	614
IRC13	365	427	345	794	528	209	3637	236	181	300	335	299
IRC14	19	17	16	10	108	17	5	23	5	8	5	7
IRC15	5330	5696	6002	5172	24684	4536	6417	5913	9728	4481	6365	7267
IRC16	1226	1581	1227	1492	1757	1644	694	1488	1495	1103	1656	1526
IRC18	410	692	458	502	802	699	129	643	270	395	595	382
IRC19	436	418	323	290	611	210	425	438	396	96	242	260
IRC2	524	441	424	583	349	229	292	753	487	299	1278	619
IRC20	1129	1237	1054	1580	1702	759	788	1230	993	1104	1360	1024
IRC21	406	591	256	318	701	407	367	672	220	212	309	365
IRC22	1879	1604	1572	1469	2224	5115	1796	1755	1605	1276	1767	2016
IRC23	246	763	381	496	704	294	296	1345	325	2030	333	560
IRC24	2478	2798	3415	2390	2954	1695	2197	4067	2025	1111	2898	2734
IRC25	306	336	276	267	501	175	128	166	108	94	220	130
IRC3	786	880	842	1070	1601	705	841	831	547	779	644	1217
IRC4	71	132	51	148	141	145	89	73	120	88	148	196
IRC5	2493	2066	1501	1593	2388	1310	1262	1559	1511	1754	2024	2259
IRC6	1150	1435	966	1324	1868	1115	278	796	587	359	981	776
IRC7	882	1154	879	1862	1149	898	2003	1161	635	1099	786	1265
IRC8	1995	1730	1563	1688	2029	3387	1822	1640	1932	1254	1645	1591
IRC9	211	435	202	272	413	434	185	315	282	207	418	188
IRE1	440	416	483	407	464	424	144	395	255	342	218	234
IRR1	275	432	399	431	563	255	488	455	410	294	794	417
IRS4	548	457	635	386	829	511	551	513	477	194	232	321
ISA1	51	62	65	91	60	79	9	35	149	100	95	68
ISA2	161	171	147	112	127	137	181	202	331	301	112	99
ISC1	8184	8036	8398	6829	9541	6432	13990	10192	11017	6863	11456	11212
ISC10	184	217	188	229	237	726	101	179	238	144	270	163
ISD11	204	131	259	108	216	98	78	208	82	143	248	173
ISF1	441	934	406	1372	904	619	516	475	788	758	697	636
ISM1	1346	1385	1044	964	1290	904	1122	1805	2057	1600	753	1747
ISN1	967	646	489	1422	456	681	589	536	493	1126	819	616
ISR1	353	210	146	469	331	79	112	186	84	89	116	138
IST1	336	396	295	637	626	225	262	209	152	200	269	315
IST2	424	870	728	1072	1319	604	498	552	658	592	444	457
IST3	537	710	620	457	1006	669	1363	510	396	410	449	454
ISU1	383	248	280	187	151	140	65	234	186	129	55	333
ISU2	668	641	553	1349	499	612	221	817	235	108	326	289
ISW1	2731	3242	2568	3057	2868	2479	3224	2091	2135	3493	2642	2514
ISW2	1403	1163	1297	1026	1502	1065	629	629	513	972	1588	1142
ISY1	1449	1602	1020	1285	1410	1369	3424	1424	892	4215	1827	1308
ITC1	1410	1655	1559	1422	1713	1586	1107	1530	1377	1213	2029	1341
ITR1	892	1442	1163	1142	2852	1713	2577	2748	1901	2982	3832	2178
ITR2	668	1373	831	984	1370	888	970	977	723	1028	1498	794
ITT1	1005	1030	609	727	1276	1968	6718	997	652	1590	967	801
IVY1	1428	1563	1288	1519	1869	1243	495	1031	841	530	850	913
IWR1	586	782	739	691	1283	635	350	611	246	424	399	345
IXR1	3623	5006	4460	4101	4589	3761	1930	3224	2453	2967	3217	3019
IZH1	608	447	496	565	857	375	320	363	418	381	453	370
IZH2	3023	3935	3050	3788	3467	2431	2925	2955	2689	2703	5478	3178
IZH3	1078	1212	1092	994	1440	815	891	1322	679	384	613	986
IZH4	222	345	178	280	263	247	6	224	39	12	152	22
JAC1	29	77	80	126	114	63	101	152	219	92	81	133
JEM1	1249	1291	879	1170	1516	1072	1205	1277	861	745	1136	1008
JEN1	2419	2419	2919	7612	4223	2105	2072	2147	2606	2899	3554	3182
JHD1	2160	1950	1262	1865	2340	1732	729	1386	808	712	1224	1063
JHD2	1972	1581	1422	1544	2605	1434	1699	1103	1218	1459	1915	2498
JID1	798	711	570	475	823	323	528	705	478	843	494	999
JIP3	142	55	31	70	223	43	42	76	26	9	68	48
JIP4	1189	1591	1335	1230	1412	1367	932	973	767	693	917	992
JIP5	128	210	277	407	156	769	130	134	164	202	142	255
JJJ1	1706	991	1267	2483	1434	639	2154	859	631	877	1127	1122
JJJ2	1333	2198	1679	2185	1983	1140	1066	1135	1105	766	1060	934
JJJ3	317	469	224	544	337	209	176	315	84	135	208	177
JLP1	2726	2144	2298	2577	4125	2036	2326	1746	2083	1328	1808	2154
JLP2	327	540	293	411	706	198	354	560	337	244	437	565
JNM1	64	111	86	36	38	48	93	167	121	90	63	100
JSN1	2144	3034	2291	2777	2888	1509	3207	1663	1743	2286	2188	2428
KAE1	135	138	112	205	170	103	124	81	64	172	81	101
KAP104	387	285	260	214	560	177	167	336	190	318	555	405
KAP114	1188	1252	1168	1142	1735	929	804	841	509	498	764	786
KAP120	482	872	702	649	966	631	649	773	695	730	688	650
KAP122	1705	1623	2029	2384	1852	1570	1079	1989	1076	2118	1814	1930
KAP123	679	597	805	863	717	965	1406	1203	1133	1064	1535	1990
KAP95	37	49	71	79	88	64	32	60	45	54	61	37
KAR1	24	21	17	73	59	30	7	56	12	15	11	9
KAR2	119	152	116	145	128	81	41	89	62	61	158	114
KAR3	429	201	224	337	325	191	106	218	381	100	354	257
KAR4	455	453	592	521	874	536	524	855	634	717	848	545
KAR5	2320	2103	1722	1839	3127	2008	1753	1469	1402	1776	2304	1879
KAR9	1560	1372	1352	1537	1592	1328	533	1627	742	768	1458	889
KCC4	3734	3268	3700	3308	5986	2625	2179	8649	2449	2390	3198	3017
KCH1	497	792	708	504	655	395	168	685	496	2719	1147	848
KCS1	1022	1223	1319	837	1284	1041	431	919	713	410	825	982
KDX1	693	883	867	1054	1229	759	466	647	493	431	565	652
KEG1	23	19	21	22	36	14	6	20	21	7	17	14
KEI1	205	67	221	281	60	84	106	69	68	149	68	55
KEL1	1400	1249	1587	9933	1525	1108	1227	1123	1332	1572	1940	1509
KEL2	2087	1852	1919	2388	1751	2119	1488	1732	1505	1906	2107	8561
KEL3	1519	2038	1579	1850	2489	1551	873	1230	1270	3898	1333	1172
KES1	141	124	164	124	180	61	23	60	86	81	171	81
KEX1	762	736	1165	642	5162	753	425	603	593	634	740	655
KEX2	580	840	550	831	706	792	270	405	472	222	495	232
KGD1	3131	3961	2711	4015	3166	2296	2066	1756	1711	1625	1048	1995
KGD2	830	1184	1311	1089	1331	1493	724	1083	408	526	429	556
KHA1	1614	1807	1474	1924	1501	1829	924	1174	932	1080	1426	1241
KIC1	357	564	718	320	691	447	176	216	324	201	126	300
KIN1	1277	1380	1502	1320	1169	1455	3343	1357	2271	2518	2205	2476
KIN2	791	1172	1254	1945	1019	1240	384	999	1245	894	789	832
KIN28	156	107	154	193	265	103	40	51	54	116	147	58
KIN3	1146	1596	1297	1118	1588	945	533	866	1096	437	813	970
KIN4	1501	1242	1201	833	1527	987	449	723	350	504	526	836
KIN82	2237	1819	1896	2164	2105	1398	2394	1918	2034	1831	2456	2327
KIP1	3071	3585	2604	2789	4040	2264	2085	3144	2330	2157	3402	2873
KIP2	1983	2413	1899	2849	2775	1600	1718	4786	1738	1298	1875	16019
KIP3	1260	1117	976	1149	1665	947	614	816	869	821	1370	928
KKQ8	1484	1870	1804	2706	1975	1625	1181	1456	1090	1447	1302	1348
[truncated: 4,601 more rows]

## Sheet: Figure_2B_read_sums_norm
Gene	yEK19a_6	yEK19a_7	yEK19a_8	yEK19b_12	yEK19c_7	yEK19c_9	yEK23a_23	yEK23a_27	yEK23a_32	yEK23b_1	yEK23b_2	yEK23c_10
AAC1	4335.14	4075.96	4364.93	3648.21	3681.56	3658.95	2770.32	4164.14	3396.45	1788.54	3873.56	3566.3
AAC3	337.96	219.604	531.128	554.44	438.465	386.027	576.048	669.824	318.08	487.684	392.272	459.865
AAD10	1637.02	1465.5	1422.11	1505.3	1437.86	1335.4	1440.12	1499.36	1147.25	1477.49	1952.14	1120.99
AAD14	774.067	725.225	763.82	620.973	709.08	787.755	955.906	686.279	724.576	665.427	909.497	942.671
AAD15	529.625	392.277	371.097	662.556	528.385	608.594	748.584	625.298	741.828	543.229	485.475	632.966
AAD16	1437.02	1425.66	1387.51	1430.45	1407.88	1528.41	1861.72	955.37	1712.24	2101.82	1478.96	1372.3
AAD3	1537.95	1484.99	1640.09	1896.18	1662.23	1620.76	2209.58	1535.17	2156.48	1798.54	2200	1772.72
AAD4	1426.84	1121.93	1252.56	1046.97	1230.61	1449.91	887.726	1117.99	1235.66	1293.08	1246.46	1292
AAH1	723.141	819.088	797.556	891.724	685.958	723.109	972.603	666.92	767.705	446.581	815.27	939.543
AAP1	1200.91	1767.46	1607.22	1644.84	1508.08	1673.4	1897.9	1843.95	1894.46	1359.74	1634.64	1492.22
AAR2	939.806	750.019	818.317	1060.83	808.42	857.941	790.327	619.49	827.008	967.591	887.989	608.982
AAT1	519.44	675.637	554.483	683.809	837.537	701.868	360.378	708.542	828.087	352.154	522.346	508.876
AAT2	271.294	271.849	314.87	255.042	372.524	320.458	730.496	455.906	690.072	448.802	487.523	725.774
ABD1	328.701	269.192	76.1225	147.851	324.567	89.5805	112.705	136.481	247.995	225.512	209.963	184.572
ABF1	416.663	448.064	663.477	328.968	311.721	362.016	165.579	335.88	478.738	422.141	305.214	261.737
ABF2	97.2213	196.581	121.969	72.0772	96.7706	159.767	176.71	170.36	92.7285	177.744	90.1303	148.074
ABM1	1398.14	1569.11	1416.92	1495.14	1451.56	1606.91	1341.33	1436.44	1853.49	1994.06	1415.46	1655.93
ABP1	1278.69	1446.02	1170.38	1351.91	1109.01	1139.61	680.405	1078.3	984.431	944.263	557.169	882.19
ABP140	622.216	485.255	540.643	803.938	643.995	612.288	502.303	531.407	403.261	587.665	650.372	499.491
ABZ1	3062.01	2900.02	3230.02	2922.82	2862.87	3435.46	3479.94	3601.76	3566.81	2671.71	3300	3640.34
ABZ2	461.107	752.676	748.25	649.619	593.469	557.8	484.214	650.465	552.058	401.034	535.661	600.64
ACA1	1349.99	861.592	1132.32	1168.94	1013.95	1142.38	908.598	966.018	1023.25	1413.06	1211.64	1346.23
ACB1	112.036	116.886	96.0182	90.5585	55.6645	96.9686	140.533	149.065	119.684	177.744	143.389	67.7806
ACC1	324.071	317.895	286.324	356.69	316.003	372.175	230.976	337.816	293.281	289.944	381.005	261.737
ACE2	3676.82	3624.36	3709.24	3167.7	3322.74	2971.86	4050.43	2726.73	3600.24	2987.2	2966.11	3405.71
ACF2	1354.62	1294.6	1385.78	1423.99	1375.34	1255.05	1163.23	1049.26	1023.25	1027.58	1264.9	1119.94
ACF4	387.033	411.758	725.759	602.491	504.406	382.333	249.064	465.586	740.749	508.791	482.402	466.122
ACH1	2611.09	1976.44	3030.19	2233.47	2168.35	2740.98	4216	2876.76	3096.7	3883.7	2824.77	3201.33
ACK1	1324.06	1036.04	1289.76	1368.54	1170.67	1227.35	802.85	832.44	781.722	697.643	1197.3	1000.02
ACL4	177.776	219.604	153.11	183.889	202.961	135.756	41.7426	90.0197	119.684	88.8718	45.0652	55.2672
ACM1	205.554	224.917	163.49	210.687	238.073	217.949	264.37	197.463	225.352	335.491	297.02	198.128
ACO1	161.11	210.749	169.546	278.144	162.712	217.949	89.0509	162.616	99.1979	101.092	137.244	114.706
ACO2	1362.95	1367.21	1484.39	1470.19	1051.63	1452.68	1458.21	1072.49	984.431	1397.51	1252.61	1414.01
ACP1	33.333	24.794	35.4662	29.5701	21.4094	34.1699	41.7426	38.7181	93.8067	74.4301	29.702	18.77
ACS1	4511.99	3918.34	4101.1	4040.94	4181.69	3977.56	5906.58	4713.93	4814.33	4714.65	5715.08	5226.4
ACS2	117.591	132.825	123.699	137.686	90.776	122.827	48.6997	93.8915	77.6331	101.092	113.687	79.2511
ACT1	89.814	86.7791	59.687	82.2419	88.2068	97.8921	75.1367	90.9876	62.5378	62.2102	64.5251	60.4811
ADA2	732.401	558.751	690.293	419.526	714.218	825.619	154.448	136.481	71.1637	41.1032	233.519	70.9089
ADD37	145.369	229.345	237.883	194.054	184.977	205.943	118.271	127.77	223.195	298.831	410.708	287.807
ADD66	337.034	271.849	281.999	194.978	225.227	290.906	390.989	246.828	290.046	347.711	586.871	432.753
ADE1	112.036	73.4966	60.552	85.9382	74.5048	98.8156	122.445	51.3015	149.875	49.9904	45.0652	79.2511
ADE12	14.8147	43.3895	19.0306	42.5071	34.2551	41.558	34.7855	32.9104	48.5207	32.216	30.7262	31.2833
ADE13	51.8514	81.4661	70.9323	80.3938	64.2283	75.7279	96.008	91.9556	29.1124	36.6596	64.5251	56.31
ADE16	2180.54	2730	2369.31	1972.88	2132.38	2215.5	2350.11	2184.67	2249.2	1801.88	2281.94	2513.1
ADE17	1141.66	1230.85	1323.49	917.598	1156.97	1077.74	1323.24	1229.3	1290.65	1506.38	972.998	1374.38
ADE2	4.62959	4.42751	4.32514	4.62033	4.28188	4.61755	6.9571	4.83977	5.39119	5.55449	5.12104	5.21389
ADE3	1201.84	1572.65	1920.36	1998.76	1278.57	1616.14	1700.32	1248.66	1038.34	1314.19	1051.86	1342.06
ADE4	52.7773	45.1606	53.6318	47.1274	51.3826	47.099	70.9625	57.1093	32.3471	27.7724	66.5735	77.1656
ADE5,7	66.666	99.1761	61.417	73.9253	95.9142	79.4219	66.7882	64.8529	81.9461	66.6538	68.622	75.08
ADE6	206.48	180.642	185.116	184.813	191.828	197.631	132.185	146.161	94.8849	138.862	159.776	132.433
ADE8	73.1475	79.6951	71.7974	109.964	95.0578	132.062	66.7882	46.4618	121.841	64.432	45.0652	108.449
ADF1	380.552	357.742	282.864	480.515	333.987	301.064	477.257	454.938	395.713	351.044	563.315	458.822
ADH1	715.734	606.568	744.79	778.064	661.123	824.695	832.07	812.113	605.97	627.657	496.741	611.068
ADH2	439.811	763.302	549.293	375.171	558.358	526.401	698.493	353.303	680.368	399.923	712.849	385.828
ADH3	1048.14	753.561	881.464	703.215	860.659	839.471	1049.13	1283.51	1055.59	976.479	631.936	971.869
ADH4	647.216	411.758	355.527	848.293	674.825	446.056	608.051	569.157	788.192	1013.14	688.268	675.72
ADH5	1254.62	876.646	1303.6	977.662	1144.12	1259.67	1683.62	1086.04	1048.05	1399.73	995.53	1175.21
ADH6	1121.29	860.707	1025.92	818.723	959.999	1014.01	830.678	1065.72	746.141	1237.54	1062.1	750.8
ADH7	1710.17	1551.4	1862.41	1526.56	2018.48	1651.24	2191.49	1914.61	2233.03	1888.53	1834.36	2067.83
ADI1	1425.91	1067.91	846.863	1107.96	931.738	1180.25	446.646	914.716	894.937	655.429	759.963	831.094
ADK1	47.2218	102.718	65.7422	108.116	76.2175	69.2633	87.6595	66.7888	73.3202	98.8699	91.1545	80.2939
ADK2	658.327	562.293	658.287	666.252	627.724	628.911	649.793	693.055	749.375	1094.23	782.495	613.154
ADO1	207.405	77.0386	136.675	152.471	77.9303	88.657	666.49	455.906	460.408	596.552	361.546	423.368
ADP1	3238.86	3522.52	3487.79	3624.19	3569.38	3690.35	6852.75	7014.76	5474.21	6063.28	5782.68	5716.51
ADR1	1082.4	1155.58	877.139	1190.2	945.44	1011.24	1302.37	953.434	1410.34	1670.79	1133.8	1259.68
ADY2	1850.91	1587.7	1451.52	1414.75	1800.96	1646.62	1810.24	1582.6	1445.92	1310.86	1432.87	1588.15
ADY3	933.325	599.484	799.286	626.517	789.58	672.316	427.166	639.817	417.278	478.797	504.935	513.047
ADY4	314.812	514.476	335.631	736.481	441.034	395.263	251.847	310.713	168.205	326.604	353.352	251.31
AEP1	541.662	425.926	344.281	373.323	378.519	299.217	595.528	449.13	438.843	753.188	371.788	496.362
AEP2	521.291	395.819	263.834	287.385	291.168	312.147	262.979	265.219	319.158	394.369	389.199	299.277
AEP3	1154.62	1074.11	965.372	875.091	1054.2	858.865	1124.27	1233.17	1023.25	1035.36	1392.92	1294.09
AFB1	350.923	260.337	385.803	419.526	357.966	356.475	513.434	528.503	390.322	419.919	434.264	486.977
AFG1	1100.92	882.845	820.047	847.369	923.174	817.307	687.362	927.3	774.175	789.848	920.763	976.04
AFG2	59.2587	79.6951	71.7974	79.4697	120.749	73.8809	37.5684	50.3336	63.616	36.6596	87.0577	42.7539
AFG3	1905.54	1637.29	1726.6	1197.59	1818.94	1415.74	2614.48	3105.2	2640.6	3127.18	1623.37	2919.78
AFI1	999.991	1291.95	1137.51	949.94	1065.33	1071.27	1172.97	1537.11	1605.5	1467.5	1224.95	1014.62
AFR1	871.288	811.119	806.207	916.674	872.648	933.669	1001.82	610.779	888.468	963.148	977.095	1005.24
AFT1	987.028	784.554	950.666	961.953	828.117	893.958	1149.31	673.696	1127.84	1122.01	1248.51	712.217
AFT2	690.734	1187.46	743.059	911.13	494.986	666.775	528.74	726.933	983.353	827.618	908.473	577.699
AGA1	1295.36	1247.67	1627.12	1156.93	1116.72	1617.99	2041.21	1249.63	2052.96	2025.17	1841.53	1940.61
AGA2	103.703	157.619	106.399	102.571	70.2229	80.3454	12.5228	60.0131	18.33	54.434	20.4842	11.4706
AGC1	1395.36	1299.03	1195.47	1242.87	1342.8	1193.18	1366.38	1011.51	1199	1152	1208.57	1219.01
AGE1	336.108	338.261	615.9	404.741	551.507	642.763	118.271	278.771	298.672	238.843	310.335	301.363
AGE2	511.106	509.163	571.784	835.356	465.013	627.987	240.716	414.284	238.291	209.96	426.071	252.352
AGP1	4369.4	3901.52	3732.6	3743.39	4352.11	4189.04	4184	4918.17	4723.76	4529.13	4742.08	4544.43
AGP2	978.695	842.111	1173.84	1031.26	1464.4	1346.48	1701.71	1224.46	1248.6	1429.72	1050.84	1426.52
AGP3	1416.65	1221.11	1329.55	1031.26	1178.37	1412.05	1935.47	1526.46	1521.39	1583.03	1836.41	1566.25
AGX1	1873.13	1770.12	1638.36	1604.18	1644.24	1609.68	1832.5	1899.12	2002.29	1730.78	1589.57	1820.69
AHA1	969.435	1024.52	1131.46	1066.37	1172.38	1428.67	1097.83	654.337	1007.07	1159.78	853.165	759.142
AHC1	1687.02	1844.5	1267.27	1499.76	1544.05	1483.16	1849.2	1814.91	2038.95	2049.61	1896.83	2179.41
AHC2	157.406	240.856	394.453	339.132	289.455	287.212	314.461	306.841	298.672	451.024	391.248	454.651
AHP1	519.44	489.682	652.231	677.341	924.031	602.129	944.775	499.464	746.141	995.364	740.503	485.935
AHT1	538.884	683.607	595.14	594.175	756.181	699.098	251.847	762.747	494.911	623.213	402.514	601.683
AI1	975.917	998.845	719.704	1114.42	1019.09	1233.81	498.129	876.966	478.738	155.526	907.449	484.892
AI2	2043.5	2205.78	1639.23	2498.68	2178.62	2839.8	1102.01	1982.37	1241.05	457.69	2265.55	1216.92
AI3	2123.13	2324.44	1749.09	2601.25	2271.11	2968.16	1104.79	2124.66	1283.1	546.561	2376.16	1237.78
AI4	2303.68	2551.13	1797.53	2861.83	2536.59	3171.34	1129.83	2182.74	1300.35	582.11	2416.11	1253.42
AI5_ALPHA	2584.24	2809.69	2076.07	3148.29	2901.41	3526.89	1422.03	2477.96	1523.55	804.29	2763.31	1507.86
AI5_BETA	4.62959	4.42751	4.32514	4.62033	4.28188	4.61755	9.73994	6.77568	5.39119	5.55449	5.12104	7.29945
AIF1	4.62959	4.42751	4.32514	4.62033	4.28188	4.61755	6.9571	4.83977	5.39119	5.55449	5.12104	5.21389
AIM10	715.734	821.745	781.121	536.883	575.485	505.16	1136.79	982.473	1073.92	940.93	490.596	956.228
AIM11	349.071	356.857	362.447	389.956	238.073	280.747	340.898	526.567	388.166	379.927	616.573	596.469
AIM14	533.328	473.743	565.729	600.643	839.249	780.367	530.131	513.983	803.287	722.083	573.557	629.838
AIM17	1970.35	2470.55	1954.96	1640.22	2022.76	1860.87	1938.25	2101.43	2110.11	1929.63	2098.6	1578.77
AIM18	717.586	692.462	730.949	787.305	968.562	706.486	478.649	736.613	574.701	699.865	955.586	689.276
AIM19	716.66	441.865	609.845	557.212	655.128	405.421	711.016	674.664	591.953	793.181	1115.36	801.896
AIM2	1043.51	1083.85	830.427	900.965	783.585	875.488	1046.35	698.862	1112.74	664.317	897.206	738.287
AIM20	381.478	315.238	387.533	255.966	194.398	240.113	180.885	264.251	253.386	374.372	373.836	164.759
AIM21	2927.75	3139.1	3521.53	2972.72	2931.38	2785.31	3087.56	3091.64	2954.37	2984.98	2338.27	2743.55
AIM22	537.032	317.009	662.612	681.961	425.619	496.849	576.048	763.715	711.637	702.087	443.482	702.832
AIM23	823.14	668.553	845.133	571.073	685.958	530.095	375.684	573.996	529.415	421.03	467.039	441.095
AIM24	716.66	857.165	702.403	818.723	745.048	684.321	926.686	714.35	651.256	668.76	892.085	763.314
AIM25	836.103	870.447	858.108	733.709	893.201	905.04	687.362	733.709	634.004	737.636	759.963	898.875
AIM26	2543.49	2464.35	2426.4	1912.82	2454.38	2385.43	1449.86	2913.54	1972.1	1050.91	2117.04	1810.26
AIM29	349.071	446.293	559.673	618.2	387.939	334.311	307.504	648.529	630.769	531.009	459.87	321.176
AIM3	1877.76	1701.93	1800.99	1764.97	1240.89	2224.74	1938.25	1675.53	1702.54	1437.5	1415.46	2089.73
AIM32	874.992	797.836	827.832	763.279	762.175	868.1	1012.95	802.434	927.285	913.157	1026.26	1059.46
AIM33	754.623	989.99	1011.22	669.948	750.186	791.449	649.793	820.825	642.63	524.343	897.206	595.426
AIM34	632.401	850.966	703.268	776.216	738.197	630.758	1181.32	1001.83	904.642	1043.13	970.949	952.056
AIM36	561.106	540.156	333.036	439.856	413.63	363.863	651.185	431.707	462.564	454.357	366.667	315.962
AIM39	1996.28	1871.95	1931.61	1770.51	1991.93	1578.28	2437.77	2049.16	2198.53	2579.5	2565.64	2075.13
AIM4	224.998	211.635	166.085	215.307	243.211	178.238	166.97	155.841	286.811	167.745	155.68	212.727
AIM41	462.959	314.353	275.079	265.207	337.413	279.824	200.365	273.931	247.995	172.189	219.181	236.711
AIM44	1067.58	996.189	1051.01	827.964	948.866	855.171	886.335	886.645	823.774	976.479	1036.5	872.805
AIM45	1295.36	1324.71	926.446	927.763	1258.02	1114.68	907.206	1060.88	955.319	960.926	881.843	1001.07
AIM46	1126.84	986.448	992.188	1004.46	1276.86	1161.78	1316.28	1287.38	1297.12	1142	1045.72	937.458
AIM6	562.032	417.071	206.742	377.019	385.37	459.908	306.113	357.175	292.202	291.055	291.899	264.866
AIM7	177.776	256.795	210.202	326.195	238.073	203.172	311.678	215.854	161.736	232.178	344.134	332.646
AIM9	829.622	1203.4	712.783	1262.27	948.866	1214.42	1223.06	1139.28	1430.82	983.144	1625.42	1055.29
AIP1	1108.32	677.408	717.109	978.586	762.175	809.919	819.547	836.312	933.754	843.171	725.139	727.859
AIR1	699.993	626.049	547.563	658.859	783.585	577.194	683.188	647.561	772.018	922.045	558.194	965.613
AIR2	457.403	511.82	465.385	657.935	579.767	566.112	958.689	581.74	752.61	836.506	544.879	636.095
AKL1	1950.91	1637.29	1497.36	1718.76	1633.97	1557.96	1591.79	1437.41	1357.5	1308.64	1196.28	1620.48
AKR1	272.22	340.032	269.889	287.385	405.066	297.37	498.129	280.707	348.271	423.252	260.149	338.903
AKR2	2250.9	1984.41	1494.77	1824.11	1849.77	2124.07	1557	2335.67	1451.31	1839.65	1399.07	1721.63
ALA1	117.591	156.734	190.306	170.028	160.142	181.932	100.182	145.193	141.249	123.31	200.745	107.406
ALB1	270.368	202.78	290.65	219.004	405.066	374.022	365.944	285.546	398.948	286.611	391.248	466.122
ALD2	1629.61	1038.69	1543.21	1061.75	1197.21	1438.83	1711.45	1266.08	1242.13	1495.27	1468.71	1079.28
ALD3	1307.4	1094.48	1256.89	1053.44	991.685	994.621	1618.22	1013.45	1199	1225.32	1107.17	1299.3
ALD4	1599.06	940.402	1014.68	1393.49	1091.02	1005.7	1633.53	1240.92	1761.84	1620.8	1225.98	1734.14
ALD5	1247.21	1333.56	1216.23	1370.39	1162.96	1078.66	915.555	1792.65	805.444	875.387	1086.68	1114.73
ALD6	1008.32	982.906	1025.06	1294.62	1025.94	1126.68	1646.05	1687.14	1465.33	1620.8	1340.69	1807.13
ALE1	1065.73	688.92	775.931	760.507	721.069	755.432	1007.39	735.645	836.713	773.184	723.091	983.34
ALF1	4210.15	4665.7	5710.92	4114.87	4110.61	5326.81	6767.87	4943.34	5569.1	6546.52	5383.24	5775.95
ALG1	41.6663	49.5881	66.6072	36.9627	38.537	48.9461	48.6997	54.2054	35.5818	21.107	64.5251	20.8556
ALG11	68.5179	167.36	114.184	105.344	105.334	133.909	150.273	116.154	92.7285	148.86	170.019	139.732
ALG12	961.102	897.898	775.931	694.898	911.185	747.12	1193.84	1224.46	1289.57	1024.25	544.879	1130.37
ALG13	174.072	151.421	102.938	120.129	139.589	277.977	37.5684	139.385	113.215	183.298	146.462	100.107
ALG14	49.0736	61.0996	56.2269	60.9884	61.6591	69.2633	37.5684	40.6541	53.9119	52.2122	52.2346	42.7539
ALG2	167.591	224.917	190.306	224.548	229.509	224.413	58.4397	190.687	67.929	188.853	144.413	153.288
ALG3	780.548	683.607	628.011	610.808	697.091	584.582	683.188	465.586	475.503	393.258	282.681	347.245
ALG5	502.773	312.582	553.618	263.359	556.645	252.118	261.587	235.213	235.056	156.637	142.365	202.299
ALG6	1015.73	1111.3	878.004	820.571	1032.79	730.497	879.378	870.19	664.194	702.087	814.246	937.458
ALG7	48.1477	51.3591	64.0121	53.5959	31.6859	46.1755	77.9196	51.3015	47.4425	28.8833	68.622	85.5078
ALG8	279.627	253.253	336.496	288.309	285.174	226.26	175.319	291.354	311.611	271.059	201.769	375.4
ALG9	357.404	351.544	436.839	416.754	528.385	507.007	425.775	398.797	352.584	385.481	314.432	318.047
ALK1	1947.2	1737.35	1617.6	2009.84	2244.56	1865.49	2063.48	1681.34	2120.89	1862.97	1750.37	2008.39
ALK2	2474.98	2640.56	2614.12	1932.22	1999.64	2447.3	4040.69	3201.02	3159.24	4001.45	3400.37	2506.84
ALO1	1012.95	842.997	1228.34	1201.29	900.052	1018.63	1352.46	1010.54	1307.9	1301.97	1266.95	1284.7
ALP1	1748.13	1947.22	1749.95	1670.71	1910.58	1528.41	1157.66	1475.16	1725.18	1541.93	1199.35	1343.1
ALR1	562.958	429.468	459.33	637.606	631.15	619.676	677.622	471.393	751.532	566.558	802.979	735.159
ALR2	2819.42	2476.75	2464.47	2564.28	2820.91	2260.75	2844.06	3158.43	3416.94	3216.05	2777.65	3157.53
ALT1	351.849	366.597	270.754	296.625	461.587	402.651	308.895	324.264	252.308	223.29	345.158	280.507
ALT2	1276.84	1305.23	1235.26	1160.63	959.142	1226.42	1246.71	1482.9	1333.78	1418.62	1272.07	1336.84
ALY1	1972.2	2137.6	2214.47	2123.5	2262.55	1947.68	4203.48	2486.67	2461.62	2635.05	2633.24	2834.27
ALY2	1203.69	1489.41	1672.97	1138.45	1417.3	1261.52	1435.95	1403.53	1492.28	927.599	1447.21	1369.17
AMA1	599.068	626.935	628.011	526.718	627.724	687.092	542.654	654.337	897.094	792.07	580.726	613.154
AMD1	1298.14	1747.98	1682.48	1825.03	1867.76	1575.51	2402.98	1948.49	1711.16	1811.87	1933.71	1654.89
AMD2	649.994	911.181	804.477	903.737	837.537	849.63	688.753	675.632	822.695	569.89	877.746	698.661
AME1	124.073	30.9925	75.2575	119.205	59.09	111.745	64.0054	34.8463	79.7896	88.8718	127.002	92.8073
AMF1	1412.95	1211.37	1476.6	1132.91	1415.59	1633.69	1526.39	1524.53	1771.54	2256.23	1408.29	1620.48
AMN1	808.326	1049.32	809.667	977.662	779.303	1270.75	1273.15	907.94	1276.63	1299.75	1216.76	959.356
AMS1	1124.06	1430.97	1376.26	1583.85	1672.5	1412.05	2205.4	1346.42	1641.08	1805.21	1653.07	1696.6
ANB1	814.807	542.812	513.827	538.731	507.832	565.189	523.174	621.426	503.537	634.322	453.724	555.801
ANP1	354.626	403.788	431.649	352.993	340.838	321.382	296.373	211.982	230.743	131.086	229.423	249.224
ANR2	1523.13	1243.24	1549.27	1389.8	1182.66	1804.54	1658.57	1465.48	1523.55	1223.1	1458.47	1628.82
ANS1	712.03	885.501	660.017	778.988	533.523	593.817	827.895	957.306	775.253	748.745	931.005	1038.61
ANT1	875.918	1125.47	997.378	929.611	1021.66	795.143	793.11	845.991	916.502	538.785	806.052	916.602
ANY1	510.18	388.735	467.98	425.995	524.103	488.537	489.78	662.08	514.319	807.622	499.814	480.721
AOS1	20.3702	31.878	20.7607	30.4942	29.9732	28.6288	34.7855	35.8143	35.5818	85.5391	79.8882	26.0695
APA1	862.029	653.5	844.268	955.485	858.09	814.536	1238.36	999.896	1081.47	1350.85	1232.12	1155.4
APA2	768.511	827.943	1009.49	896.344	542.087	661.234	556.568	662.08	384.931	704.309	714.897	762.271
APC1	543.513	435.666	329.576	393.652	459.018	424.815	315.852	403.637	332.097	473.242	453.724	576.656
APC11	170.369	222.261	234.423	106.268	57.3773	224.413	140.533	202.302	238.291	277.724	304.19	286.764
APC2	216.665	221.375	283.729	325.271	194.398	326.923	329.767	281.674	231.821	368.818	325.698	163.716
APC4	249.998	225.803	183.386	169.104	152.435	205.943	161.405	230.373	162.814	396.59	318.529	236.711
APC5	37.0367	46.9316	38.9263	50.8237	45.388	39.711	20.8713	60.0131	38.8166	41.1032	30.7262	59.4384
APC9	165.739	232.887	238.748	301.246	173.845	180.085	257.413	257.476	83.0243	253.285	220.205	247.138
APD1	543.513	388.735	848.593	744.798	685.958	460.832	884.944	806.305	629.691	648.764	896.182	884.276
APE1	1787.02	1709.02	2200.63	1575.53	1945.69	1821.16	1544.48	1567.12	1738.12	1500.82	1772.9	1565.21
APE2	2015.72	2469.66	2029.36	2306.47	2251.41	2173.02	2670.14	2091.75	3091.31	2795.02	2007.45	2566.28
APE3	1137.95	1469.93	1486.12	1375.93	1444.71	1580.13	1914.59	1468.39	1971.02	1556.37	1715.55	1540.18
APE4	1274.99	1188.34	1105.51	829.812	1094.45	1385.27	1364.98	934.075	904.642	1028.69	919.739	1087.62
API2	1001.84	1055.52	912.605	1198.51	1103.87	1050.03	836.244	839.216	952.084	640.988	629.888	831.094
APJ1	663.883	999.731	964.507	569.225	942.871	900.423	1071.39	649.497	1008.15	685.424	781.471	973.955
APL1	2192.57	1778.09	1574.35	1688.27	1949.97	1726.97	2110.79	2239.84	2175.88	2291.78	2370.02	2185.66
APL2	838.881	782.783	709.323	817.799	860.659	612.288	477.257	740.484	550.98	598.774	594.041	639.223
APL3	1535.17	1396.44	1562.24	1736.32	1466.12	1413.89	1428.99	1378.37	1407.1	1714.11	1286.41	1579.81
APL4	1002.77	1350.39	1283.7	1070.99	1193.79	964.145	1083.92	1011.51	1041.58	1094.23	865.456	1025.05
APL5	257.405	135.482	148.785	232.865	198.679	179.161	221.236	254.572	286.811	178.854	213.035	226.283
APL6	502.773	331.177	431.649	454.641	300.588	477.455	521.783	493.656	364.444	589.886	316.48	328.475
APM1	1208.32	1261.84	1240.45	1121.82	882.068	1436.06	795.893	872.126	1153.71	663.206	766.108	872.805
APM2	2335.16	2374.91	2598.55	2081.92	2070.72	2336.48	2583.87	2244.68	2762.45	2229.57	2755.12	2241.97
APM3	230.553	307.269	267.294	228.244	244.067	255.812	411.861	266.187	297.594	173.3	194.6	274.251
APM4	912.028	876.646	891.844	881.559	836.68	883.8	908.598	907.94	756.923	943.152	1238.27	1081.36
APN1	879.621	1092.71	771.605	1007.23	969.419	1042.64	621.965	734.677	886.311	1042.02	1174.77	742.458
APN2	2164.79	1701.05	1719.68	1602.33	1656.23	1719.58	1036.61	1277.7	1039.42	1500.82	1320.2	960.399
APP1	705.549	746.477	1014.68	940.7	972.844	832.083	761.107	900.197	908.954	517.678	1009.87	752.886
APQ12	212.035	140.795	157.435	236.561	101.909	252.118	214.279	111.315	361.21	171.078	343.11	176.23
APQ13	584.254	554.324	451.545	553.516	453.023	383.257	250.456	337.816	423.747	295.499	198.696	144.946
APS1	745.363	474.629	757.765	607.112	558.358	700.021	407.686	393.957	345.036	676.536	441.434	220.026
APS2	787.956	867.791	518.152	944.396	509.544	688.939	1007.39	879.87	694.385	699.865	826.536	569.357
APS3	234.257	173.558	150.515	155.243	160.142	197.631	340.898	281.674	292.202	233.288	276.536	337.86
APT1	572.217	571.148	481.821	508.237	530.097	439.591	500.911	341.688	367.679	584.332	513.128	617.325
APT2	320.367	332.063	383.208	204.219	329.705	408.192	315.852	217.79	381.696	203.294	187.43	358.716
AQR1	2273.13	1807.31	1555.32	1618.04	2203.46	1651.24	1682.23	2092.72	1492.28	1574.14	1294.6	1687.22
AQY1	1199.06	1259.18	1502.55	1657.78	1461.84	1598.6	2269.41	1198.33	1857.8	1735.22	1688.92	1804.01
AQY2	728.697	401.132	717.974	488.831	721.069	603.052	948.949	885.678	845.338	1007.58	862.383	584.999
AQY3	2494.42	2451.95	2723.11	2121.66	2252.27	2392.82	2133.05	2686.07	2987.8	2621.72	3035.75	2993.82
ARA1	762.956	627.82	749.98	686.581	590.044	851.477	605.268	616.586	721.341	568.779	611.452	532.86
ARA2	695.364	516.247	779.391	640.378	751.043	632.605	715.19	816.953	708.402	485.462	934.078	870.72
ARB1	306.479	230.23	318.33	382.564	339.125	274.283	242.107	129.706	283.577	188.853	199.721	147.032
ARC1	283.331	400.246	526.802	446.324	351.971	501.466	307.504	335.88	276.029	282.168	373.836	246.096
ARC15	13.8888	32.7635	21.6257	45.2793	27.4041	24.0113	12.5228	14.5193	48.5207	66.6538	20.4842	26.0695
ARC18	13.8888	25.6795	32.8711	61.9125	18.8403	19.3937	12.5228	14.5193	14.0171	17.7744	19.46	13.5561
ARC19	24.0738	38.962	30.276	22.1776	26.5477	15.6997	9.73994	33.8784	11.8606	11.109	34.8231	16.6845
ARC35	499.995	409.987	348.606	381.639	307.439	298.294	178.102	302.969	400.026	218.847	339.013	214.812
ARC40	71.2956	69.0691	99.4783	68.3809	67.6538	118.209	36.1769	67.7568	71.1637	37.7705	89.1061	47.9678
ARD1	312.96	181.528	236.153	190.358	155.004	235.495	367.335	572.061	373.07	345.489	392.272	580.827
ARE1	2804.6	2515.71	2948.88	2598.47	2418.41	3311.71	3485.51	2933.87	3641.21	3366.02	3351.21	3479.75
ARE2	1399.99	1043.12	1339.93	1243.79	1491.81	990.003	1885.38	1244.79	947.771	1060.91	588.92	1414.01
ARF1	157.406	285.131	181.656	314.183	125.887	163.461	61.2225	178.103	61.4596	152.193	63.5009	95.9356
ARF2	205.554	260.337	212.797	325.271	197.823	354.628	392.381	344.591	255.542	244.397	191.527	223.155
ARF3	187.035	108.917	243.938	148.775	130.169	146.838	198.973	151.001	103.511	195.518	121.881	144.946
ARG1	144.443	113.344	156.57	133.066	152.435	154.226	115.488	107.443	168.205	159.969	177.188	191.871
ARG2	187.035	183.299	117.644	175.573	169.563	185.626	239.324	225.533	202.709	83.3173	158.752	102.192
ARG3	87.9621	80.5806	77.8526	107.192	76.2175	87.7335	41.7426	62.917	48.5207	61.0993	86.0335	93.85
ARG4	73.1475	84.1226	61.417	95.1788	77.9303	81.2689	36.1769	83.244	88.4155	61.0993	104.469	56.31
ARG5,6	156.48	169.131	193.766	251.346	137.02	282.594	205.93	189.719	277.107	479.908	256.052	296.149
ARG7	62.9624	95.6341	51.0367	85.0141	85.6377	105.28	33.3941	78.4042	98.1196	85.5391	64.5251	40.6683
ARG8	80.5548	142.566	97.7482	108.116	87.3504	80.3454	94.6166	137.449	64.6943	89.9827	112.663	76.1228
ARG80	3664.78	3317.97	3989.51	3518.85	3234.54	3862.12	5934.41	4630.69	5640.26	6697.6	5389.38	5483.97
ARG81	1896.28	1496.5	1949.77	1942.39	1929.42	1891.35	2259.67	2140.15	1885.84	2080.71	2007.45	1799.84
ARG82	124.073	123.97	160.895	158.939	127.6	117.286	76.5281	68.7247	152.032	51.1013	51.2104	89.6789
ARH1	96.2954	86.7791	119.374	130.293	109.616	92.3511	118.271	61.949	176.831	91.0936	95.2514	85.5078
ARI1	456.477	560.522	525.937	476.818	691.953	565.189	368.726	641.753	453.938	524.343	371.788	453.608
ARK1	1968.5	2095.1	2280.22	2093.01	2066.44	2011.41	4083.82	2881.6	2735.49	2767.24	2354.65	3481.84
ARL1	70.3697	102.718	93.4231	94.2548	125.887	79.4219	51.4826	44.5259	91.6502	87.7609	37.8957	52.1389
ARL3	313.886	257.681	216.257	203.295	205.53	183.779	155.839	150.033	121.841	218.847	186.406	282.593
ARN1	2030.54	1670.94	2104.61	1519.17	2021.05	1859.95	3210.01	2294.05	3532.31	2700.59	2393.57	2464.08
ARN2	2239.79	2083.58	2194.58	2018.16	2093.84	2074.21	2355.68	1967.85	2606.1	1995.17	2503.16	2543.34
ARO1	1161.1	1497.38	1766.39	1656.85	1807.81	1638.31	1245.32	1305.77	1395.24	1287.53	1773.93	1481.79
ARO10	694.438	851.852	839.943	961.029	903.478	1213.49	694.319	815.017	733.202	973.146	905.4	791.469
ARO2	397.219	498.537	442.03	694.898	483.853	634.452	637.271	471.393	507.85	582.11	668.808	788.34
ARO3	915.732	862.478	682.507	679.189	544.656	690.786	1057.48	770.491	804.365	902.049	944.32	599.597
ARO4	1007.4	928.005	790.636	758.659	867.51	1013.09	852.941	703.702	844.26	505.458	582.775	849.864
ARO7	228.702	190.383	217.122	188.51	217.52	381.41	123.836	192.623	158.501	268.837	160.801	221.069
ARO8	649.994	623.393	755.17	573.845	919.749	749.891	868.246	932.139	612.439	817.62	727.188	882.19
ARO80	990.731	1170.63	669.532	950.864	1132.99	946.598	768.064	1117.02	947.771	835.395	722.067	910.345
ARO9	403.7	357.742	370.232	282.764	313.434	458.061	453.603	396.861	281.42	746.523	594.041	533.902
ARP1	30.5553	93.8631	89.0979	86.8622	47.1007	48.0226	104.357	151.969	176.831	106.646	55.3072	53.1817
ARP10	638.883	578.232	688.563	669.024	757.894	494.078	747.193	538.182	779.566	667.649	597.113	563.1
ARP2	87.0362	89.4356	119.374	67.4569	71.0793	36.0169	57.0482	45.4938	76.5549	109.979	88.0819	47.9678
ARP3	80.5548	99.1761	96.0182	141.382	83.9249	82.1925	37.5684	123.898	80.8678	144.417	116.76	130.347
ARP4	53.7032	49.5881	50.1717	48.9755	60.8028	53.5636	50.0911	49.3656	79.7896	57.7667	121.881	80.2939
ARP5	53.7032	130.169	91.693	304.018	91.6323	139.45	210.105	172.296	180.066	185.52	200.745	135.561
ARP6	1446.28	1461.96	1805.31	1792.69	1840.35	1703.88	2099.65	1644.55	1783.41	1603.02	1599.81	1659.06
ARP7	207.405	254.139	294.975	234.713	92.4887	240.113	76.5281	270.059	125.076	203.294	134.171	212.727
ARP8	303.701	301.956	389.263	397.349	324.567	329.693	805.633	544.958	925.128	728.749	567.411	567.271
ARP9	53.7032	65.5271	61.417	45.2793	55.6645	123.75	6.9571	24.1988	14.0171	49.9904	19.46	17.7272
ARR1	803.696	1101.56	834.753	1052.51	1002.82	681.551	1191.06	1104.44	1101.96	1505.27	1542.46	1308.69
ARR2	358.33	288.673	302.76	320.651	251.775	234.572	304.721	129.706	290.046	332.158	321.601	137.647
ARR3	531.477	664.126	1005.16	826.115	660.267	992.774	738.844	858.575	691.15	672.093	999.627	723.688
ART10	1088.88	556.095	626.281	985.055	996.823	628.911	478.649	486.881	512.163	804.29	535.661	588.127
ART2	3462	3918.34	3864.95	4180.48	3142.9	3714.36	5949.71	5612.19	5177.7	5672.24	5367.88	5005.34
ART3	2833.31	2985.91	2513.77	2764.81	2600.82	2862.88	4366.28	4405.16	4443.42	5291.2	4058.94	3765.47
ART5	5809.2	5349.31	5127.02	5603.54	4656.12	5387.76	5387.58	4495.18	5580.96	4039.22	3974.95	4891.67
ARV1	90.7399	54.0156	70.9323	113.66	75.3612	59.1047	25.0456	21.295	29.1124	23.3288	29.702	30.2406
ARX1	413.885	653.5	352.932	435.235	530.097	673.239	488.389	538.182	437.765	446.581	480.354	382.7
ASA1	43.5181	61.9851	68.3373	54.5199	41.9625	80.3454	121.054	65.8208	125.076	73.3192	54.283	104.278
ASC1	123.147	101.833	89.963	165.408	103.622	150.532	180.885	296.194	353.662	291.055	168.994	286.764
ASE1	1312.95	1243.24	1013.81	1065.45	1152.68	1250.43	1189.66	2020.12	1403.87	1377.51	1347.86	1376.47
ASF1	126.851	260.337	276.809	346.525	233.791	123.75	143.316	303.937	265.247	445.47	153.631	287.807
ASF2	1335.17	1399.09	1551	1594.01	1506.37	1829.47	889.118	1473.23	1330.55	1235.32	1410.33	1129.33
ASG1	1256.47	1195.43	1397.02	1026.64	1386.47	1131.3	1093.66	1368.69	1278.79	1812.98	1345.81	1635.08
ASG7	937.954	1089.17	1045.82	1186.5	1212.63	1251.36	1334.37	1498.39	1440.53	1349.74	1362.2	1421.31
ASH1	1365.73	1398.21	1517.26	1445.24	1627.12	1507.17	1420.64	1276.73	1615.2	1563.03	1270.02	1357.7
ASI1	1162.95	880.188	1147.03	1106.11	1130.42	1436.06	719.364	761.779	787.114	723.194	665.735	644.437
ASI2	440.737	331.177	293.245	380.715	474.433	339.852	230.976	579.804	173.596	239.954	261.173	257.566
ASI3	3289.78	2831.83	2612.39	2564.28	2914.25	2397.43	2386.29	3319.11	3241.18	3249.37	3124.86	2917.69
ASK1	709.253	897.013	1076.1	1087.63	936.876	774.825	1152.1	1391.92	1342.41	1439.72	1066.2	1325.37
ASK10	1713.87	1317.63	1766.39	1558.9	1855.77	1683.56	2391.85	2422.79	2511.22	3250.49	2146.74	2183.58
ASM4	734.252	500.308	667.802	791.925	744.192	716.644	620.574	599.163	636.16	271.059	678.026	911.388
ASN1	1686.1	1523.95	1538.89	1489.6	1792.4	1678.94	1384.46	1288.35	1346.72	1714.11	1840.5	1447.38
ASN2	1192.58	1075	1656.53	1119.04	1322.25	1489.62	1680.84	1535.17	1300.35	1564.14	1572.16	1694.51
ASP1	471.292	492.339	685.103	559.06	536.092	530.095	520.391	509.144	579.014	597.663	599.162	542.245
ASP3-1	1801.83	1612.5	1957.56	1674.41	1871.18	1786.07	1395.59	1658.1	1694.99	1930.74	1881.47	1705.99
ASP3-2	1802.76	1637.29	1935.07	1692.89	1847.21	1884.89	1451.25	1685.21	1675.58	1946.29	1800.56	1812.35
ASP3-3	1884.24	1603.64	1877.11	1676.26	1840.35	1853.49	1466.56	1715.21	1776.94	2034.05	1898.88	1808.18
ASP3-4	1806.46	1615.15	1980.92	1678.1	1831.79	1849.79	1408.12	1750.06	1710.09	1971.84	1841.53	1776.89
ASR1	1049.06	915.608	1256.89	909.281	903.478	1003.86	1270.37	1100.56	1144.01	1449.72	1171.69	1327.46
AST1	920.362	703.088	900.495	767.899	932.594	846.859	642.836	761.779	905.72	865.389	850.093	735.159
AST2	711.104	1001.5	1063.99	1048.82	760.463	1114.68	901.641	837.28	792.505	1140.89	1129.7	802.939
ATC1	207.405	370.139	314.005	260.587	345.12	308.453	456.386	291.354	417.278	347.711	246.834	235.668
ATE1	1343.51	1310.54	1339.06	1070.07	1415.59	1448.06	1612.66	1297.06	1441.6	1073.13	1230.07	1509.94
ATF1	945.362	1278.66	830.427	1087.63	918.036	1436.98	1367.77	1198.33	1489.05	1220.88	1252.61	1133.5
ATF2	2233.31	2165.94	2293.19	1934.07	2114.39	2838.87	2492.03	2229.2	2304.19	1762.99	1924.49	2297.24
ATG1	969.435	1176.83	1012.95	1020.17	1011.38	849.63	673.448	665.952	793.583	845.393	652.421	613.154
ATG10	227.776	260.337	254.318	331.74	262.908	329.693	343.681	171.328	320.237	293.277	207.914	196.042
ATG11	910.177	1157.35	1156.54	1313.1	1228.9	1193.18	1010.17	1007.64	953.162	934.265	1176.82	976.04
ATG12	107.406	217.833	152.245	336.36	286.03	168.079	160.013	186.815	161.736	159.969	206.89	193.957
ATG13	857.399	791.638	769.875	865.85	904.334	1008.47	640.054	777.267	544.51	719.861	542.83	618.367
ATG14	614.809	620.736	599.465	553.516	714.218	494.078	708.233	522.695	566.075	466.577	668.808	514.09
ATG15	1808.32	1773.66	2043.2	1500.68	1967.95	2341.1	2551.87	1991.08	2336.54	2446.2	2504.19	2462
ATG16	537.958	562.293	452.41	584.01	493.273	467.296	236.542	386.213	314.845	347.711	343.11	433.796
ATG17	380.552	148.764	163.49	170.952	210.669	209.637	89.0509	173.264	119.684	201.072	276.536	205.427
ATG18	1727.76	2350.12	2421.21	1755.73	2611.95	2578.44	2518.47	2035.61	3027.69	1518.6	2037.15	2384.83
ATG19	1004.62	842.111	970.562	968.422	941.158	841.318	893.292	920.524	717.028	764.297	1003.72	783.126
ATG2	1062.03	1632.86	1471.41	1314.02	1359.07	1267.98	1082.53	1329.97	1564.52	1288.64	1071.32	1168.95
ATG20	369.441	613.652	634.066	683.809	778.447	995.545	775.021	813.081	574.701	599.884	712.849	485.935
ATG21	424.996	363.941	301.03	304.942	342.551	372.175	251.847	313.617	335.332	493.238	363.594	342.031
ATG22	1282.4	1118.39	1441.14	963.801	1431.86	1008.47	1384.46	1231.24	1142.93	1218.65	768.156	1124.11
ATG23	427.774	433.895	558.808	514.705	505.262	566.112	377.075	272.963	329.941	491.017	356.424	451.523
ATG26	989.806	967.853	1005.16	1236.4	1092.74	1112.83	766.673	787.914	938.067	1167.55	972.998	647.565
ATG27	453.699	357.742	405.698	504.54	482.997	347.24	523.174	440.419	613.517	655.429	579.702	444.223
ATG29	135.184	240.856	66.6072	93.3307	185.834	131.139	115.488	40.6541	57.1466	122.199	113.687	63.6095
ATG3	1161.1	989.99	1038.03	839.052	990.828	970.61	1129.83	964.082	1167.73	962.037	1107.17	1101.17
ATG31	668.512	648.187	668.667	434.311	527.528	572.577	520.391	551.734	435.608	498.793	651.396	579.785
ATG32	351.849	356.857	433.379	425.071	410.205	405.421	690.145	525.599	460.408	665.427	624.767	591.255
ATG33	470.366	526.873	506.907	653.315	395.646	620.599	221.236	444.291	308.376	351.044	431.192	378.528
ATG34	834.251	718.141	1103.78	709.683	870.079	609.517	743.019	688.215	954.24	1117.56	1113.31	852.993
ATG36	583.328	637.561	395.318	361.31	852.095	871.794	797.284	741.452	621.065	754.299	640.13	697.619
ATG38	87.0362	112.459	100.343	104.42	85.6377	74.8044	98.7909	59.0452	119.684	78.8737	103.445	76.1228
ATG39	534.254	398.475	440.3	603.415	439.321	584.582	409.078	422.996	474.425	659.873	289.851	392.085
ATG4	436.107	425.926	323.521	425.071	341.694	340.775	335.332	247.796	253.386	257.728	272.439	308.662
ATG40	44.444	50.4736	56.2269	50.8237	29.9732	70.1868	12.5228	62.917	21.5648	47.7686	20.4842	9.385
ATG41	55.555	55.7866	52.7667	27.722	30.8296	48.9461	26.437	35.8143	33.4254	16.6635	14.3389	12.5133
ATG5	277.775	280.704	272.484	322.499	338.269	225.337	300.547	287.482	188.692	268.837	291.899	217.941
ATG7	696.29	783.668	703.268	561.832	888.063	790.525	783.37	584.644	963.945	770.963	811.173	760.185
ATG8	59.2587	62.8706	65.7422	46.2033	90.776	26.7818	22.2627	47.4297	15.0953	27.7724	21.5084	78.2084
ATG9	720.364	716.37	563.999	540.579	631.15	710.18	741.627	570.125	765.549	422.141	683.147	598.555
ATH1	2057.39	1924.19	2163.44	2064.36	2070.72	2016.95	2883.02	2254.36	2227.64	2294	2428.4	2736.25
ATM1	440.737	316.124	378.017	260.587	159.286	208.713	665.099	331.04	433.452	256.617	235.568	614.196
ATO2	7561.04	8133.33	8690.08	7400.85	7159.31	7408.4	10903.2	9265.25	9582.3	9801.45	10553.4	9836.53
ATO3	1344.43	1503.58	1772.44	1625.43	1521.78	1391.73	1801.89	1459.67	1535.41	1977.4	1757.54	1490.13
ATP1	314.812	416.185	332.171	219.928	395.646	289.982	498.129	364.919	474.425	377.705	578.678	561.015
ATP10	130.554	102.718	146.19	106.268	142.159	118.209	55.6568	52.2695	106.746	187.742	53.2588	44.8395
ATP11	273.146	193.039	168.681	173.724	268.046	189.32	125.228	206.174	276.029	476.575	147.486	185.615
ATP12	489.81	517.133	487.011	282.764	464.156	530.095	214.279	294.258	613.517	394.369	525.419	500.534
ATP14	78.703	64.6416	53.6318	117.356	92.4887	176.391	75.1367	51.3015	64.6943	65.5429	91.1545	96.9784
ATP15	47.2218	45.1606	54.4968	54.5199	61.6591	17.5467	18.0885	39.6861	31.2689	47.7686	36.8715	28.155
ATP16	174.072	182.413	176.466	190.358	137.02	258.583	300.547	123.898	357.975	206.627	212.011	238.796
ATP17	109.258	88.5501	107.264	121.053	107.903	67.4163	84.8767	131.642	90.572	54.434	101.397	141.818
ATP18	93.5176	40.733	102.073	98.8751	138.733	132.062	192.016	53.2374	129.389	141.084	104.469	70.9089
ATP19	105.555	156.734	117.644	152.471	228.653	121.903	62.6139	131.642	105.667	88.8718	161.825	182.486
ATP2	217.591	262.108	328.711	229.168	371.668	338.005	365.944	320.393	313.767	407.699	475.233	555.801
ATP20	128.702	244.398	166.951	329.892	187.547	143.144	116.879	109.379	239.369	143.306	121.881	208.556
ATP22	250.924	321.437	318.33	254.118	397.359	176.391	289.415	275.867	232.899	236.621	369.739	375.4
ATP23	1424.99	956.341	1331.28	1140.3	1061.91	1085.13	1767.1	1434.51	1361.81	1310.86	1450.28	1506.81
ATP25	821.289	647.301	369.367	452.793	584.905	404.498	357.595	530.439	461.486	549.894	383.054	628.795
ATP3	262.035	269.192	166.951	299.398	401.641	288.135	581.614	356.207	307.298	273.281	310.335	348.288
ATP4	114.814	114.23	174.736	113.66	238.929	151.456	183.668	125.834	229.665	161.08	174.115	247.138
ATP5	61.1105	75.2676	49.3066	42.5071	73.6484	120.98	66.7882	142.289	89.4937	52.2122	60.4283	63.6095
ATP6	21.2961	20.3665	8.65029	31.4183	18.8403	10.1586	6.9571	10.6475	7.54766	7.77628	5.12104	5.21389
ATP7	204.628	196.581	214.527	167.256	188.403	129.291	15.3056	120.026	126.154	137.751	78.864	37.54
ATP8	4.62959	4.42751	4.32514	4.62033	4.28188	4.61755	6.9571	4.83977	5.39119	5.55449	5.12104	5.21389
ATR1	1485.17	1188.34	1197.2	894.496	1328.24	957.681	1149.31	1222.53	1325.15	1275.31	1414.43	1370.21
ATS1	1938.87	2240.32	2008.6	2106.87	2155.5	2281.99	3735.96	2613.47	2914.48	3321.58	3094.13	3533.98
ATX1	69.4438	247.94	145.325	95.1788	75.3612	178.238	86.2681	107.443	80.8678	113.312	101.397	13.5561
ATX2	449.07	463.117	514.692	541.503	234.647	438.668	431.34	535.278	503.537	618.77	679.05	649.651
AUA1	395.367	353.315	375.422	289.233	297.163	395.263	978.169	760.812	922.972	329.936	856.238	573.528
AUR1	199.998	257.681	214.527	241.181	252.631	150.532	91.8338	205.206	266.325	269.948	210.987	190.828
AUS1	3916.63	4077.73	4301.79	3447.69	3601.92	4296.17	5316.62	4676.18	4901.67	6179.92	4869.09	5505.87
AVL9	681.475	653.5	640.986	568.301	759.606	684.321	808.415	651.433	630.769	706.531	478.305	537.031
AVO1	650.92	690.691	612.44	1038.65	841.819	868.1	850.158	880.838	912.189	833.173	1001.68	665.292
AVO2	903.695	912.952	1086.48	888.028	875.217	1149.77	882.161	961.178	865.825	528.787	917.691	748.715
AVT1	3964.78	3961.73	4093.31	4022.46	3746.65	3444.69	4427.5	4595.84	4978.22	4374.71	5354.56	4214.91
AVT2	1849.06	1736.47	1532.83	1898.03	1479.82	1892.27	2255.49	1688.11	1857.8	1528.59	2130.35	1848.85
AVT3	2369.42	2080.93	1840.78	2068.06	1711.9	2222.89	2027.3	2218.55	1995.82	2327.33	1910.15	2001.09
AVT4	958.324	875.76	1203.25	1324.19	1152.68	797.913	1246.71	1104.44	903.563	1094.23	858.287	1159.57
AVT5	971.287	895.242	983.537	849.217	1089.31	1049.11	1321.85	1059.91	1164.5	2460.64	1361.17	1493.26
AVT6	1073.14	1159.12	1340.79	1344.52	1171.52	1468.38	2172.01	1217.69	1663.72	1301.97	911.545	1330.58
AVT7	1348.14	1574.42	1874.52	1506.23	1558.61	1638.31	1785.19	1835.24	1940.83	2158.47	1827.19	1561.04
AXL1	2100.91	1946.33	1789.74	1865.69	2128.95	2162.86	2202.62	2325.99	2302.04	3374.91	2116.01	2417.16
AXL2	1365.73	1268.04	1122.81	1064.52	1079.03	1256.9	192.016	209.078	221.039	171.078	134.171	117.834
AYR1	563.884	804.035	695.483	680.113	699.66	764.667	1058.87	661.112	853.964	1294.2	639.106	1071.98
AYT1	1004.62	978.479	1596.84	1108.88	1237.46	896.729	1257.84	1119.92	1230.27	1040.91	1280.26	1393.15
AZF1	327.775	406.445	371.097	475.894	386.226	460.832	601.094	450.098	710.559	482.129	637.058	417.111
AZR1	952.769	1006.81	792.366	968.422	691.953	1062.04	1657.18	899.229	857.199	1211.99	703.631	1142.88
BAG7	1480.54	1583.28	2114.13	1262.27	1426.72	1634.61	1378.9	1495.49	1390.93	1211.99	1567.04	1301.39
BAP2	1887.02	2536.96	2414.29	2025.55	2270.26	2185.95	2213.75	1901.06	1960.24	2415.09	2293.2	2062.62
BAP3	1187.95	1418.57	1386.64	1352.83	1419.87	1148.85	1395.59	1423.86	1698.22	1416.39	1249.53	1605.88
BAR1	2969.42	2902.67	2348.55	2678.87	2957.07	2810.24	2247.14	1963.01	1377.99	1549.7	1573.18	1989.62
BAS1	592.587	672.095	525.937	453.717	550.65	535.636	624.748	554.637	439.921	527.676	822.439	554.758
BAT1	874.066	1653.23	1499.09	1527.48	1626.26	2051.12	2162.27	1467.42	1027.56	1431.95	1342.74	1108.47
BAT2	2890.71	3499.5	3275.86	2874.77	3156.61	3368.04	2563	3152.62	2787.24	3499.33	3199.63	3137.72
BBC1	2078.68	2134.94	2297.52	2246.41	2069.01	2535.96	1447.08	1093.79	1017.86	767.63	427.095	1620.48
BBP1	66.666	177.1	110.724	102.571	116.467	72.0338	23.6542	113.251	95.9632	78.8737	116.76	101.149
BCD1	998.139	785.439	725.759	806.71	614.879	676.01	1213.32	784.042	982.275	826.508	604.283	810.239
BCH1	1124.99	1243.24	1059.66	1257.65	1258.87	1004.78	1175.75	1246.72	1363.97	1475.27	1045.72	801.896
BCH2	2231.46	2309.39	1863.27	2398.88	1972.24	1889.5	1931.29	2011.41	1817.91	1401.95	1778.03	2038.63
BCK1	183.332	227.574	153.975	219.004	121.606	160.691	791.718	748.228	955.319	1019.8	721.043	656.95
BCK2	414.811	528.644	599.465	482.363	608.028	513.472	720.756	602.067	607.048	474.353	597.113	698.661
BCP1	78.703	96.5196	73.5274	154.319	96.7706	98.8156	100.182	82.2761	53.9119	126.642	77.8398	81.3367
BCS1	884.251	556.98	626.281	557.212	714.218	558.724	1044.96	671.76	750.454	658.762	474.208	965.613
BCY1	562.032	490.568	541.508	490.679	566.065	400.804	591.354	405.573	345.036	578.777	525.419	617.325
BDF1	249.072	235.543	365.042	337.284	277.466	243.807	160.013	283.61	187.613	144.417	356.424	140.775
BDF2	529.625	661.469	549.293	510.085	700.516	557.8	499.52	985.377	402.183	377.705	547.951	380.614
BDH1	2206.46	2184.53	2449.76	2008	2661.62	2698.5	3022.17	2297.92	2526.31	3177.17	2677.28	2863.47
BDH2	4657.36	4069.76	5433.24	4670.23	4328.99	4382.06	4071.3	3956.03	4283.84	4005.9	3962.66	4141.91
BDP1	182.406	308.154	237.883	249.498	250.918	223.49	267.153	285.546	247.995	342.156	336.965	196.042
BDS1	2181.46	2155.31	2320.01	2139.21	2352.47	2571.98	2165.05	2043.35	2280.47	2502.85	2708.01	2398.39
BEM1	237.961	220.49	262.969	219.004	96.7706	313.07	6.9571	15.4873	19.4083	5.55449	13.3147	8.34223
BEM2	696.29	637.561	694.618	890.8	721.926	655.693	427.166	729.837	839.947	404.367	480.354	479.678
BEM3	766.659	881.959	954.126	847.369	941.158	737.885	33.3941	41.622	32.3471	42.2141	5.12104	21.8983
BEM4	507.403	375.452	525.937	576.617	482.14	492.231	200.365	120.026	107.824	72.2083	115.736	108.449
BER1	222.22	133.711	165.22	280.916	153.291	144.991	254.63	212.95	405.417	419.919	239.665	134.518
BET1	28.7034	45.1606	66.6072	42.5071	48.8135	48.9461	34.7855	75.5004	115.371	59.9884	125.978	89.6789
BET2	30.5553	36.3055	18.1656	51.7477	28.2604	39.711	33.3941	20.327	24.7995	32.216	46.0894	44.8395
BET3	43.5181	60.2141	83.9078	65.6087	50.5262	53.5636	87.6595	79.3722	54.9901	69.9865	63.5009	87.5934
BET4	21.2961	24.794	15.5705	15.7091	36.8242	24.0113	9.73994	37.7502	34.5036	34.4378	23.5568	55.2672
BET5	89.814	41.6185	57.9569	40.6589	22.2658	44.3285	30.6113	34.8463	83.0243	53.3231	75.7914	89.6789
BFA1	1260.17	1103.33	1108.97	941.624	1020.8	1239.35	1252.28	1385.14	1374.75	1381.96	1352.98	1378.55
BFR1	376.848	348.002	599.465	428.767	430.758	350.934	384.032	308.777	228.586	172.189	119.832	293.021
BFR2	91.6658	55.7866	47.5766	115.508	92.4887	123.75	40.3512	79.3722	129.389	76.6519	81.9367	38.5828
BGL2	313.886	543.698	371.962	263.359	286.03	338.005	148.882	326.2	98.1196	96.6481	120.857	198.128
BI2	94.4436	104.489	19.8957	79.4697	83.9249	68.3398	20.8713	19.3591	14.0171	5.55449	9.21787	11.4706
BI3	97.2213	109.802	21.6257	84.09	86.4941	73.8809	26.437	19.3591	18.33	5.55449	14.3389	15.6417
BI4	142.591	177.1	29.411	155.243	146.44	126.521	29.2198	25.1668	26.9559	27.7724	16.3873	17.7272
BIG1	95.3695	53.1301	115.914	189.434	71.9357	120.056	112.705	65.8208	131.545	193.296	183.333	117.834
BIK1	1510.17	2003	1984.38	1606.95	1573.16	1978.16	3140.44	3997.65	3719.92	3127.18	3744.51	3891.65
BIM1	871.288	835.027	1060.52	1212.38	822.122	1162.7	1839.46	2127.56	2130.6	1976.29	1236.22	2095.98
BIO2	1132.4	745.592	958.452	916.674	1186.08	1055.57	993.474	945.691	889.546	997.586	780.447	1094.92
BIO3	1937.02	1462.85	1562.24	1686.42	1371.06	1533.03	2485.08	1627.13	1792.03	1618.58	1752.42	1625.69
BIO4	3788.85	3890.01	4193.66	3746.17	4072.93	4122.55	4214.61	4861.06	5476.37	4912.39	5191.71	4595.52
BIO5	1936.09	1798.45	1743.9	1896.18	1803.53	2214.58	1946.6	2065.61	2500.43	2017.39	2217.41	1838.42
BIR1	1172.21	1316.74	1474.01	1039.57	803.282	1076.81	1525	1419.99	1462.09	1376.4	1109.22	1728.93
BIT2	1020.36	649.958	1025.92	969.346	1146.69	1074.97	1090.87	987.313	1196.84	1201.99	1003.72	1069.89
BIT61	890.732	904.982	845.133	811.33	1066.19	870.871	797.284	970.857	751.532	910.936	849.069	773.741
BLI1	588.883	325.864	266.429	317.879	479.571	373.098	225.41	213.918	517.554	329.936	363.594	239.839
BLM10	6544.38	6847.58	5697.08	6670.84	6288.38	6954.96	9301.65	8604.14	9523	9251.55	10263.6	8088.83
BLS1	249.072	162.047	104.668	139.534	35.1115	53.5636	97.3994	109.379	139.093	67.7647	215.084	152.246
BMH1	904.621	1168.86	1315.71	1317.72	1024.23	1393.58	1140.96	1369.65	1616.28	1421.95	1899.91	1174.17
BMH2	462.033	428.582	596.87	620.049	525.815	608.594	610.834	671.76	525.102	538.785	599.162	408.769
BMS1	489.81	368.368	275.079	374.247	355.396	401.727	385.424	323.296	338.567	365.485	384.078	269.037
BMT2	839.807	1091.82	1145.3	939.776	1221.19	797.913	1623.79	1026.03	1051.28	1023.14	1086.68	1341.01
BMT5	602.772	422.384	694.618	826.115	758.75	657.54	584.397	376.534	403.261	459.911	519.274	358.716
BMT6	457.403	427.697	330.441	420.45	378.519	385.104	183.668	321.361	187.613	199.961	278.585	242.967
BNA1	472.218	884.616	796.691	687.505	657.697	603.976	994.866	633.042	810.835	937.597	931.005	836.308
BNA2	3899.04	3431.32	3307	3261.03	3305.62	3462.24	4736.4	3736.3	3743.64	3800.38	4163.41	3603.84
BNA3	415.737	401.132	379.748	469.426	493.273	361.093	358.987	372.662	407.574	680.98	381.005	494.277
BNA4	985.176	1088.28	1102.05	1117.2	1364.21	1306.77	964.255	1175.1	1271.24	1239.76	1290.5	1555.82
BNA5	847.214	432.124	458.465	518.401	447.885	487.614	410.469	296.194	278.185	267.726	630.912	358.716
BNA6	724.067	991.761	974.022	1005.38	1104.73	982.615	869.638	984.409	727.811	786.515	913.594	1022.97
BNA7	325.923	341.803	210.202	263.359	316.859	174.544	313.07	292.322	292.202	351.044	280.633	183.529
BNI1	303.701	375.452	395.318	381.639	358.822	399.88	59.8311	153.905	104.589	148.86	107.542	84.465
BNI4	512.032	335.605	318.33	413.058	374.237	360.169	674.839	724.997	503.537	498.793	418.901	519.304
BNI5	331.478	227.574	310.545	481.439	328.849	273.359	716.582	366.854	230.743	421.03	304.19	433.796
BNR1	2161.09	1846.27	2141.81	1855.53	1772.7	1484.08	1417.86	1899.12	1520.32	1765.22	1680.73	1665.32
BNS1	1059.25	805.806	745.655	526.718	629.437	658.463	684.579	663.048	699.776	556.559	816.294	713.26
BOI1	2227.76	1669.17	1847.7	1463.72	1657.09	1548.73	1459.6	1195.42	1086.86	1026.47	727.188	1312.86
BOI2	1369.43	1426.54	1948.91	1343.59	1541.48	1695.57	1999.47	1479.03	1699.3	1635.24	2041.25	1542.27
BOL1	431.477	490.568	540.643	549.82	514.683	519.013	576.048	565.285	424.826	296.61	417.877	544.33
BOL2	356.478	338.261	354.662	627.441	623.442	616.905	141.925	574.964	323.471	148.86	345.158	408.769
BOL3	580.55	396.704	573.514	388.108	437.609	453.444	819.547	591.42	751.532	797.624	415.829	575.614
BOP2	687.957	699.546	403.968	705.063	742.479	712.027	108.531	439.451	223.195	291.055	403.538	349.331
BOP3	1346.28	1112.19	1526.78	1159.7	1434.43	1500.7	1804.67	1474.19	1317.61	1634.13	1361.17	1731.01
BOR1	1194.43	932.433	743.925	1281.68	1043.07	1134.99	1092.27	1249.63	1400.63	1199.77	995.53	932.244
BOS1	377.774	228.459	357.257	255.042	235.504	355.552	392.381	244.892	242.604	228.845	298.045	319.09
BPH1	2960.16	3005.39	3064.8	2555.97	3135.2	2500.87	2327.85	2248.56	2033.56	1998.5	1318.16	2300.37
BPL1	217.591	154.963	218.852	188.51	285.174	166.232	87.6595	145.193	253.386	164.413	223.277	208.556
BPT1	2865.71	2498.88	2774.15	3054.04	2952.79	2806.55	2469.77	3395.58	2637.37	3066.08	3581.66	3244.08
BRE1	116.666	119.543	76.9875	116.432	76.2175	102.51	86.2681	104.539	86.259	294.388	94.2272	83.4223
BRE2	646.29	247.94	352.067	389.032	379.375	467.296	432.732	660.144	406.496	304.386	431.192	702.832
BRE4	1281.47	1230.85	1052.74	1070.99	977.126	1184.86	1346.9	1242.85	1384.46	1143.11	1388.83	1237.78
BRE5	808.326	412.643	787.176	818.723	756.181	700.945	617.791	487.849	411.887	222.179	202.793	611.068
BRF1	117.591	153.192	160.895	300.322	134.451	198.555	178.102	151.001	134.78	155.526	175.14	201.256
BRL1	462.033	489.682	325.251	449.096	411.917	472.837	509.26	501.4	288.968	416.586	379.981	356.63
BRN1	337.96	290.444	435.109	416.754	357.109	330.617	271.327	231.341	326.706	253.285	351.303	379.571
BRO1	216.665	191.268	170.411	126.597	178.126	216.102	274.11	163.584	241.525	165.524	125.978	196.042
BRP1	2142.57	1586.82	1920.36	1808.4	1937.12	1888.58	2501.77	2060.77	1972.1	1649.68	2575.88	1793.58
BRR1	1025.92	731.424	980.942	1060.83	1113.29	681.551	916.946	744.356	980.118	859.834	806.052	947.885
BRR2	523.143	613.652	616.765	608.036	538.661	466.373	374.292	422.028	362.288	436.583	585.847	576.656
BRR6	26.8516	21.252	50.1717	25.8739	59.09	32.3229	47.3083	22.2629	43.1295	42.2141	75.7914	49.0106
BRX1	85.1844	77.0386	153.11	118.281	110.473	109.898	123.836	99.6992	92.7285	109.979	104.469	105.321
BSC1	488.884	387.849	537.183	296.625	515.539	507.007	733.279	669.824	501.381	555.449	628.864	766.442
BSC2	398.144	523.331	488.741	511.009	456.449	568.883	628.922	556.573	542.354	876.498	569.46	467.165
BSC3	185.183	161.161	138.405	117.356	229.509	197.631	268.544	183.911	271.716	192.185	334.916	175.187
BSC4	1739.8	1698.39	1789.74	1552.43	1794.97	1335.4	1650.22	1079.27	1607.65	805.4	1740.13	1330.58
BSC5	983.324	955.456	904.82	786.381	831.542	615.058	987.909	807.273	800.052	983.144	1033.43	685.105
BSC6	1346.28	1015.67	1144.43	1103.34	1167.24	965.992	1495.78	1060.88	1376.91	1042.02	1382.68	1348.31
BSD2	456.477	651.729	472.306	402.893	471.007	544.871	343.681	384.278	252.308	153.304	168.994	328.475
BSP1	695.364	869.562	749.98	788.229	940.302	751.738	807.024	732.741	724.576	1516.37	611.452	797.725
BST1	1329.62	1075	1066.58	986.903	1336.8	1322.47	653.968	978.601	1243.21	785.404	751.769	915.559
BTN2	442.588	533.957	665.207	686.581	742.479	831.16	463.343	583.676	431.295	790.959	470.112	372.272
BTS1	944.436	930.662	843.403	999.84	1004.53	1009.4	466.126	805.337	329.941	399.923	525.419	371.229
BTT1	291.664	198.352	178.196	146.927	137.02	135.756	112.705	171.328	134.78	77.7628	116.76	101.149
BUB1	280.553	309.04	438.569	364.082	333.987	425.738	1252.28	1281.57	1415.73	1298.64	791.713	1306.6
BUB2	1054.62	1198.97	1088.21	1210.53	1200.64	1252.28	1448.47	1841.05	1577.46	1628.58	1264.9	1312.86
BUB3	927.769	1252.98	1116.75	1082.08	991.685	1041.72	2472.55	2845.78	2504.75	2251.79	1556.8	1635.08
BUD13	869.436	946.601	1168.65	934.231	1038.79	817.307	1145.14	840.184	852.886	1253.09	722.067	1046.95
BUD14	2743.49	2825.63	2589.03	2622.5	2711.29	2489.78	2201.23	2716.08	2427.11	2499.52	2975.33	2270.13
BUD16	409.255	431.239	487.876	425.995	321.998	472.837	596.919	390.085	497.068	505.458	363.594	296.149
BUD17	1385.17	995.303	1193.74	965.649	1447.28	1054.65	1463.77	1098.63	1072.85	806.511	1180.91	996.896
BUD19	23.1479	36.3055	47.5766	9.24066	28.2604	60.0282	9.73994	23.2309	9.70414	18.8853	10.2421	17.7272
BUD2	1007.4	619.851	906.55	950.864	876.93	911.505	164.188	292.322	352.584	182.187	101.397	217.941
BUD20	67.592	317.895	174.736	203.295	290.312	261.354	115.488	247.796	188.692	195.518	173.091	171.016
BUD21	222.22	278.933	180.791	149.699	243.211	210.56	183.668	198.43	253.386	403.256	297.02	363.93
BUD22	1061.1	879.302	1063.12	969.346	888.063	944.751	832.07	771.459	804.365	885.385	952.514	844.65
BUD23	102.777	156.734	108.994	141.382	171.275	217.949	203.147	191.655	238.291	173.3	234.544	138.689
BUD25	2196.28	2392.62	2970.51	2238.09	2371.31	2419.6	1959.12	3028.73	2499.36	2142.92	2510.33	2258.66
BUD26	649.994	555.209	420.404	509.161	430.758	452.52	313.07	509.144	498.146	521.011	451.676	196.042
BUD27	2648.12	2555.56	2803.56	2724.15	2827.76	2739.13	2286.1	3251.36	2656.78	2450.64	2588.17	2443.23
BUD28	105.555	100.947	37.1962	25.8739	72.792	48.9461	40.3512	73.5645	90.572	67.7647	17.4115	47.9678
BUD3	4269.4	4949.07	4319.95	4867.98	4343.54	4203.82	5845.36	5044.97	6253.78	6072.16	5112.85	5491.27
BUD30	26.8516	113.344	113.319	68.3809	149.01	47.099	64.0054	63.8849	103.511	66.6538	57.3557	71.9517
BUD31	368.515	420.613	558.808	638.53	642.283	537.483	534.306	486.881	887.39	614.326	616.573	420.24
BUD32	118.517	64.6416	94.2881	92.4066	115.611	79.4219	100.182	97.7633	38.8166	102.203	60.4283	90.7217
BUD4	2385.16	2505.97	2308.76	2359.14	2467.22	2526.73	2338.98	2049.16	2179.12	1917.41	1787.24	1626.73
BUD5	877.77	922.692	890.114	790.077	773.308	769.284	477.257	383.31	442.078	345.489	235.568	439.01
BUD6	197.22	219.604	305.355	260.587	255.2	240.113	109.922	86.1479	226.43	161.08	133.147	109.492
BUD7	1241.66	1224.65	1322.63	968.422	1097.88	1219.03	1671.1	1895.25	1796.34	1857.42	1961.36	1200.24
BUD8	531.477	657.927	634.066	640.378	610.597	651.075	480.04	498.496	495.989	573.223	980.167	643.394
BUD9	1493.5	1489.41	1520.72	1194.82	1352.22	1283.68	1551.43	1917.52	1664.8	2080.71	1918.34	1835.29
BUG1	734.252	399.361	361.582	455.565	436.752	362.94	306.113	556.573	603.813	826.508	272.439	565.186
BUL1	547.217	496.766	555.348	410.286	424.763	372.175	425.775	526.567	169.283	273.281	396.369	364.972
BUL2	1442.58	1413.26	1126.27	1131.98	1226.33	1427.75	1398.38	1375.46	850.73	1314.19	1348.88	1296.17
BUR2	99.0731	92.9776	52.7667	113.66	94.2015	89.5805	12.5228	107.443	21.5648	22.2179	21.5084	16.6845
BUR6	105.555	161.161	239.613	156.167	149.01	123.75	125.228	147.129	180.066	199.961	159.776	65.695
BXI1	974.991	751.79	839.078	712.455	564.352	821.001	827.895	702.734	1054.52	1436.39	838.827	940.586
BYE1	3077.75	3207.28	3219.64	2499.6	3253.38	3100.23	2948.42	3335.57	4485.47	2625.05	3534.54	3329.59
BZZ1	1042.58	985.563	1105.51	1121.82	1223.76	1345.56	1849.2	1427.73	1574.23	2350.66	1977.75	1923.93
CAB1	124.999	93.8631	76.1225	142.306	87.3504	172.697	26.437	92.9235	98.1196	77.7628	174.115	126.176
CAB2	76.8511	96.5196	115.914	100.723	129.313	88.657	480.04	109.379	47.4425	99.9807	83.9851	75.08
CAB3	351.849	297.528	487.876	339.132	308.296	329.693	239.324	290.386	444.234	211.07	302.141	185.615
CAB4	35.1849	100.062	44.9815	42.5071	34.2551	96.9686	18.0885	53.2374	33.4254	31.1051	25.6052	7.29945
CAB5	58.3328	69.0691	113.319	92.4066	73.6484	76.6514	12.5228	56.1413	52.8337	92.2045	89.1061	99.0639
CAC2	1249.99	729.653	1576.95	1230.86	1567.17	1302.15	1266.19	1246.72	1142.93	1234.21	1204.47	1534.97
CAD1	1050.92	941.288	670.397	841.825	904.334	782.214	1006	804.369	1230.27	725.416	902.327	892.618
CAF120	6117.54	5852.28	6880.44	6063.72	5542.47	6287.26	8312.35	5742.87	7670.58	7439.68	7856.7	6450.63
CAF130	1412.02	1464.62	1523.32	1406.43	1293.99	1673.4	1682.23	1601	1703.62	2031.83	2044.32	1530.8
CAF16	1118.51	920.036	1063.99	923.142	870.079	878.259	957.297	1248.66	981.196	1020.91	1382.68	1092.83
CAF20	659.253	494.11	353.797	479.59	606.315	377.716	406.295	464.618	608.126	682.091	637.058	402.512
CAF4	2189.79	2157.08	2231.77	1842.59	1773.56	1902.43	2610.31	2836.1	2281.55	2345.1	2528.77	2476.6
CAF40	1146.29	852.737	833.022	1087.63	966.85	686.168	890.509	647.561	1071.77	796.513	498.789	707.004
CAJ1	928.695	916.494	595.14	799.317	673.969	1024.17	921.12	1013.45	1286.34	1324.19	900.279	1088.66
CAK1	56.481	62.8706	51.9017	50.8237	42.8188	71.1103	62.6139	51.3015	35.5818	41.1032	107.542	61.5239
CAM1	781.474	943.059	819.182	712.455	685.102	866.253	1262.02	772.427	1307.9	814.288	1139.94	917.645
CAN1	1476.84	1586.82	1421.24	1371.31	983.121	1302.15	25.0456	4.83977	5.39119	5.55449	5.12104	5.21389
CAP1	825.918	931.547	775.931	615.428	794.718	643.687	218.453	272.963	202.709	134.419	165.922	477.592
CAP2	310.182	521.56	317.465	522.098	374.237	692.633	100.182	85.1799	90.572	143.306	54.283	67.7806
CAR1	4636.07	4200.82	4097.64	3675.01	4404.35	4482.72	5497.5	4287.07	4646.13	4234.74	3908.38	4258.71
CAR2	3407.38	2487.37	3730	2700.12	2739.55	3225.82	2460.03	1965.91	3562.5	2185.13	3123.84	2887.45
CAT2	2040.72	2018.94	2094.23	1958.1	1745.3	2044.65	2265.23	2273.72	2448.68	2615.05	2022.81	2240.93
CAT5	200.924	240.856	187.711	130.293	157.573	225.337	358.987	230.373	194.083	133.308	148.51	332.646
CAT8	2187.94	2278.39	2440.25	2557.82	2325.06	2014.18	1839.46	2431.5	1978.57	1753	2231.75	2015.69
CAX4	280.553	210.749	163.49	177.421	286.03	140.374	112.705	245.86	173.596	155.526	208.938	231.497
CBC2	316.664	374.567	290.65	187.585	242.355	392.492	262.979	332.976	398.948	423.252	411.732	332.646
CBF1	756.474	866.905	848.593	807.634	776.734	1031.56	1250.89	907.94	1144.01	1468.61	1022.16	549.544
CBF2	205.554	205.436	184.251	228.244	147.297	246.577	104.357	211.982	132.623	218.847	184.357	138.689
CBF5	155.554	233.772	194.631	191.282	238.073	186.549	183.668	92.9235	61.4596	158.858	122.905	143.903
CBK1	867.584	953.685	747.385	840.9	691.096	825.619	786.153	570.125	442.078	384.37	674.953	524.517
CBP1	874.066	900.555	946.341	1014.62	853.808	910.582	1497.17	1252.53	1477.19	1258.65	1003.72	1385.85
CBP2	1086.1	853.623	842.538	759.583	736.484	893.958	1474.91	1636.81	1301.43	1074.24	1132.77	1302.43
CBP3	263.886	320.551	258.644	438.932	225.227	271.512	563.525	288.45	301.907	667.649	419.925	548.501
CBP4	362.96	516.247	294.11	435.235	363.96	385.104	332.55	395.893	443.156	363.263	287.803	494.277
CBP6	116.666	58.4431	96.0182	75.7734	103.622	87.7335	58.4397	113.251	123.997	139.973	124.953	136.604
CBR1	950.917	614.538	621.955	813.178	928.313	806.225	1339.94	775.331	1032.95	896.494	1238.27	925.987
CBS1	495.366	458.69	429.919	480.515	534.379	288.135	239.324	724.029	218.882	407.699	359.497	385.828
CBS2	225.924	224.032	320.926	286.461	272.328	199.478	98.7909	296.194	241.525	165.524	103.445	100.107
CBT1	269.442	154.963	251.723	245.802	273.184	446.056	207.322	381.374	495.989	186.631	331.843	274.251
CCA1	74.0734	68.1836	113.319	95.1788	122.462	88.657	187.842	54.2054	58.2248	66.6538	67.5977	57.3528
CCC1	482.403	595.942	474.036	377.019	331.418	478.379	427.166	404.605	338.567	363.263	283.706	309.705
CCC2	438.885	569.377	484.416	703.215	599.464	584.582	443.863	424.932	503.537	645.431	478.305	510.961
CCE1	1618.5	1866.64	1352.04	1431.38	1902.87	1330.78	1426.21	1720.05	1702.54	1862.97	1618.25	1782.11
CCH1	2328.68	1733.81	2142.68	2070.83	2440.67	2094.52	1320.46	1654.23	1864.27	1937.4	1462.57	1697.64
CCL1	135.184	159.39	85.6378	153.395	83.0686	108.974	64.0054	166.488	125.076	65.5429	139.292	105.321
CCM1	898.14	766.844	703.268	683.809	858.09	800.684	620.574	845.023	1016.78	586.554	426.071	663.207
CCP1	1495.36	1419.46	1314.84	1323.26	1133.84	1398.2	1569.52	1871.05	1472.87	1395.29	1355.03	1814.43
CCR4	1145.36	984.677	897.9	801.166	1103.01	1003.86	1314.89	1463.55	1007.07	1573.03	1533.24	1564.17
CCS1	735.178	884.616	697.213	373.323	745.904	838.548	329.767	335.88	383.853	336.602	182.309	485.935
CCT2	153.702	136.367	192.036	134.914	186.69	128.368	172.536	194.559	100.276	111.09	177.188	166.845
CCT3	96.2954	45.1606	44.9815	49.8996	47.9571	72.9573	128.011	35.8143	46.3642	54.434	41.9925	124.091
CCT4	74.0734	44.2751	68.3373	52.6718	47.9571	68.3398	43.134	77.4363	31.2689	45.5468	54.283	28.155
CCT5	155.554	215.177	230.098	184.813	199.536	166.232	164.188	175.2	164.97	176.633	208.938	154.331
CCT6	194.443	146.108	78.7176	129.369	89.0632	171.773	150.273	112.283	134.78	87.7609	127.002	89.6789
CCT7	81.4807	147.879	259.509	157.091	124.175	126.521	171.145	151.001	107.824	119.977	158.752	60.4811
CCT8	74.9993	91.2066	132.349	130.293	157.573	127.444	121.054	70.6606	140.171	108.868	118.808	136.604
CCW12	133.332	168.245	192.901	217.156	125.887	215.178	121.054	238.117	527.258	378.816	391.248	220.026
CCW14	159.258	149.65	284.594	180.193	268.046	337.081	254.63	101.635	112.137	158.858	316.48	103.235
CCZ1	234.257	194.81	205.012	205.143	139.589	283.518	180.885	126.802	222.117	135.529	111.639	226.283
CDA1	687.957	614.538	608.98	902.813	717.644	603.052	164.188	428.803	502.459	249.952	554.097	649.651
CDA2	577.772	631.362	580.434	661.632	635.432	464.526	731.887	397.829	651.256	1123.12	857.262	474.464
CDC1	93.5176	57.5576	74.3925	92.4066	84.7813	111.745	47.3083	96.7954	60.3813	102.203	79.8882	92.8073
CDC10	32.4071	36.3055	43.2514	48.0515	61.6591	76.6514	12.5228	35.8143	47.4425	49.9904	28.6778	16.6845
CDC11	255.553	260.337	141	258.739	184.977	261.354	467.517	498.496	642.63	726.527	684.171	391.042
CDC12	35.1849	67.2981	40.6563	34.1905	28.2604	51.7166	25.0456	33.8784	26.9559	36.6596	59.4041	35.4545
CDC123	248.146	224.032	176.466	210.687	156.717	207.79	47.3083	293.29	136.936	39.9923	65.5493	87.5934
CDC13	1742.58	2054.36	1843.38	1709.52	1580.02	1550.57	1529.17	1623.26	2074.53	1912.96	2230.73	1795.66
CDC14	355.552	232.887	260.374	372.399	437.609	492.231	293.59	258.444	471.19	457.69	627.84	291.978
CDC15	150.925	175.329	148.785	176.497	122.462	100.663	102.965	190.687	211.335	129.975	160.801	108.449
CDC16	1041.66	1419.46	1118.48	870.471	1095.31	1148.85	1140.96	1058.94	991.979	839.838	1653.07	1319.11
CDC19	57.4069	166.474	101.208	178.345	77.0739	122.827	65.3968	156.808	87.3373	98.8699	100.372	79.2511
CDC20	87.0362	90.3211	117.644	128.445	78.7867	97.8921	57.0482	108.411	107.824	72.2083	163.873	81.3367
CDC21	57.4069	49.5881	57.0919	87.7863	88.2068	80.3454	115.488	68.7247	61.4596	93.3154	120.857	63.6095
CDC23	642.587	489.682	648.771	783.608	757.037	721.262	585.788	757.908	652.334	406.588	590.968	679.891
CDC24	149.999	157.619	161.76	197.75	203.818	167.155	178.102	110.347	101.354	152.193	238.641	147.032
CDC25	279.627	432.124	324.386	555.364	504.406	427.585	435.515	371.694	265.247	285.501	632.961	442.138
CDC26	227.776	121.314	157.435	240.257	248.349	307.529	303.33	229.405	426.982	374.372	219.181	306.577
CDC27	134.258	187.726	132.349	245.802	236.36	197.631	342.289	272.963	162.814	285.501	323.65	187.7
CDC28	29.6294	59.3286	45.8465	49.8996	35.1115	54.4871	15.3056	30.9745	15.0953	36.6596	36.8715	32.3261
CDC3	115.74	103.604	106.399	97.951	95.0578	98.8156	45.9169	125.834	62.5378	81.0955	135.195	90.7217
CDC31	8.33326	6.19851	9.51531	13.861	5.99464	10.1586	6.9571	7.74363	5.39119	5.55449	7.16946	5.21389
CDC33	11.111	10.626	15.5705	24.0257	12.8457	19.3937	9.73994	19.3591	7.54766	5.55449	16.3873	7.29945
CDC34	109.258	94.7486	122.834	166.332	202.961	179.161	66.7882	109.379	99.1979	192.185	114.711	140.775
CDC36	49.9995	47.8171	95.1531	96.1029	30.8296	66.4928	75.1367	57.1093	94.8849	54.434	50.1862	122.005
CDC37	82.4066	131.94	122.834	205.143	142.159	155.15	30.6113	86.1479	90.572	122.199	110.614	117.834
CDC39	541.662	488.797	605.52	645.922	587.475	559.647	800.067	682.407	502.459	690.978	764.059	525.56
CDC4	262.035	321.437	269.889	431.539	328.849	298.294	219.844	267.155	493.833	331.047	362.57	447.352
CDC40	94.4436	189.497	155.705	132.142	120.749	118.209	104.357	157.776	86.259	108.868	117.784	185.615
CDC42	22.222	38.962	19.0306	29.5701	17.1275	71.1103	23.6542	30.9745	24.7995	49.9904	36.8715	17.7272
CDC43	79.6289	100.947	85.6378	116.432	94.2015	89.5805	43.134	91.9556	73.3202	139.973	71.6946	76.1228
CDC45	43.5181	89.4356	41.5214	82.2419	53.9517	65.5693	72.3539	59.0452	81.9461	134.419	106.518	57.3528
CDC48	237.035	210.749	236.153	193.13	196.967	193.937	133.576	135.514	134.78	108.868	118.808	144.946
CDC5	151.85	82.3516	105.533	84.09	91.6323	50.7931	94.6166	67.7568	81.9461	52.2122	50.1862	70.9089
CDC50	660.179	765.073	595.14	518.401	786.154	542.101	454.995	588.516	587.64	406.588	614.525	664.25
CDC53	126.851	159.39	139.27	158.939	166.137	156.073	75.1367	160.68	170.362	217.736	168.994	139.732
CDC55	127.777	148.764	112.454	171.876	119.893	138.527	80.7024	122.93	95.9632	66.6538	93.203	98.0211
CDC6	43.5181	49.5881	53.6318	46.2033	78.7867	90.504	94.6166	80.3401	37.7383	48.8795	30.7262	49.0106
CDC60	190.739	224.032	178.196	200.522	202.105	193.014	104.357	200.366	148.797	117.755	201.769	175.187
CDC7	429.626	317.009	198.957	307.714	209.812	181.008	314.461	323.296	397.87	289.944	310.335	388.956
CDC73	204.628	179.757	184.251	311.41	247.493	122.827	136.359	196.495	169.283	132.197	200.745	220.026
CDC8	38.8885	26.565	85.6378	40.6589	44.5316	26.7818	20.8713	77.4363	39.8948	25.5506	32.7747	46.925
CDC9	222.22	313.467	358.122	348.373	223.514	360.169	251.847	265.219	357.975	288.833	406.611	255.481
CDD1	269.442	203.665	228.368	248.574	433.327	112.668	190.625	385.246	189.77	188.853	172.067	215.855
CDH1	1125.92	1138.75	1320.03	1259.5	1090.17	1426.82	709.625	703.702	669.586	792.07	792.737	995.853
CDS1	232.405	162.047	190.306	182.041	158.43	196.708	118.271	202.302	143.406	166.635	671.881	156.417
CEF1	537.958	541.927	396.183	476.818	425.619	491.308	1075.57	547.862	643.708	739.858	679.05	594.384
CEG1	30.5553	33.649	25.9509	69.305	26.5477	43.405	58.4397	42.59	45.286	28.8833	33.7989	53.1817
CEM1	1069.43	868.676	845.998	823.343	564.352	980.768	855.724	831.472	816.226	1109.79	668.808	976.04
CEP3	83.3326	85.8936	100.343	103.495	100.196	103.433	79.311	97.7633	81.9461	72.2083	108.566	75.08
CET1	62.9624	119.543	107.264	88.7104	84.7813	106.204	6.9571	74.5324	109.98	74.4301	64.5251	90.7217
CEX1	487.958	555.209	495.661	448.172	491.56	536.56	404.903	433.643	310.532	447.692	337.989	545.373
CFD1	791.659	757.103	744.79	610.808	645.708	603.976	708.233	807.273	766.627	780.961	793.761	660.079
CFT1	159.258	198.352	215.392	193.13	162.712	211.484	144.708	204.238	189.77	146.638	273.464	163.716
CFT2	55.555	97.4051	51.9017	84.09	74.5048	109.898	48.6997	82.2761	49.5989	62.2102	58.3799	27.1122
CGI121	538.884	435.666	602.06	547.971	647.421	447.903	197.582	704.67	478.738	532.12	443.482	318.047
CGR1	92.5917	110.688	78.7176	69.305	76.2175	88.657	97.3994	109.379	54.9901	74.4301	81.9367	53.1817
CHA1	272.22	471.972	378.017	467.578	381.088	464.526	514.826	503.336	621.065	409.921	611.452	401.47
CHA4	883.325	770.386	1203.25	843.673	833.255	973.38	818.155	754.036	617.83	568.779	886.964	790.426
CHC1	151.85	218.719	181.656	275.372	210.669	223.49	114.096	194.559	152.032	312.162	248.883	167.887
CHD1	1681.47	1069.69	1273.32	1370.39	1137.27	1376.95	1043.57	1030.87	533.728	747.634	701.583	976.04
CHK1	559.254	385.193	469.71	514.705	528.385	625.217	553.785	404.605	593.031	447.692	612.477	670.506
CHL1	1457.39	1865.75	1379.72	1296.47	1364.21	1361.25	1352.46	1820.72	1445.92	1641.91	2016.67	1282.62
CHL4	252.775	288.673	322.656	283.688	326.28	274.283	180.885	259.412	305.141	217.736	374.86	168.93
CHO1	32.4071	49.5881	48.4416	46.2033	65.0846	69.2633	12.5228	34.8463	47.4425	47.7686	31.7505	21.8983
CHO2	878.695	828.829	1095.13	901.889	962.568	758.202	737.453	995.056	755.845	825.397	904.376	832.137
CHS1	232.405	417.956	299.3	397.349	363.96	363.863	612.225	584.644	855.043	590.997	551.024	480.721
CHS2	174.998	161.161	151.38	195.902	168.706	215.178	111.314	119.058	130.467	143.306	175.14	191.871
CHS3	955.547	717.256	845.998	674.569	896.627	969.686	328.375	506.24	257.699	329.936	245.81	469.25
CHS5	709.253	643.759	1022.46	625.593	671.4	615.982	637.271	586.58	607.048	633.211	324.674	532.86
CHS6	1158.32	1085.62	1009.49	1226.24	1312.83	1465.61	467.517	512.047	242.604	402.145	425.046	541.202
CHS7	421.292	437.437	360.717	328.968	197.823	407.268	96.008	153.905	132.623	83.3173	108.566	115.748
CHZ1	64.8142	278.047	173.006	124.749	170.419	118.209	288.024	216.822	104.589	53.3231	121.881	113.663
CIA1	82.4066	154.077	158.3	115.508	148.153	135.756	143.316	124.866	198.396	111.09	137.244	153.288
CIC1	79.6289	96.5196	62.2821	134.914	117.324	96.9686	25.0456	178.103	60.3813	105.535	39.9441	68.8234
CIK1	351.849	220.49	189.441	328.968	239.786	520.86	210.105	491.72	325.628	328.826	342.086	254.438
CIN1	2884.23	2589.2	2477.44	2644.68	2616.23	2400.2	2364.02	2741.24	2526.31	2860.56	2276.81	1938.52
CIN2	783.326	698.66	608.115	577.542	575.485	669.545	332.55	605.939	853.964	315.495	522.346	657.993
CIN4	227.776	121.314	240.478	149.699	202.961	217.025	162.796	174.232	337.488	266.615	226.35	161.631
CIN5	730.549	543.698	464.52	255.966	484.709	412.809	221.236	385.246	130.467	287.722	471.136	250.267
CIN8	144.443	259.452	179.926	261.511	261.195	201.325	265.761	282.642	273.872	284.39	370.763	289.892
CIR1	164.813	331.177	410.024	323.423	501.837	327.846	194.799	241.02	360.131	351.044	330.819	322.218
CIR2	937.954	858.936	1073.5	961.029	975.413	988.156	876.595	1166.38	920.815	1007.58	1164.52	756.014
CIS1	408.33	323.208	236.153	282.764	181.552	225.337	115.488	182.943	147.719	155.526	124.953	126.176
CIS3	1408.32	1003.27	1158.27	1219.77	927.456	987.233	889.118	890.517	1260.46	1007.58	902.327	896.789
CIT1	3835.15	3720.88	3300.08	3257.33	3155.75	3201.81	2639.53	3038.41	2731.18	2825.01	2287.06	3137.72
CIT2	3449.04	3150.61	3470.49	3095.62	3005.03	3021.73	4619.52	3748.88	4061.72	4129.2	3961.64	3843.68
CIT3	4014.78	3706.71	3819.97	3499.44	3514.57	3699.58	4684.91	3983.13	3958.21	3914.8	4290.41	3685.18
CKA1	661.105	798.722	894.439	765.127	802.425	620.599	720.756	969.889	667.429	657.651	817.318	805.025
CKA2	505.551	757.989	880.599	651.467	497.555	610.441	608.051	826.632	667.429	499.904	414.804	518.261
CKB1	931.473	526.873	728.354	532.262	618.304	560.571	905.815	867.286	365.523	556.559	1167.6	916.602
CKB2	349.997	410.872	263.834	519.325	369.098	286.288	599.702	424.932	281.42	481.018	353.352	358.716
CKI1	338.886	411.758	363.312	323.423	442.747	350.934	162.796	341.688	235.056	162.191	230.447	245.053
CKS1	42.5922	48.7026	79.5826	62.8365	46.2444	93.2746	59.8311	53.2374	47.4425	67.7647	79.8882	66.7378
CLA4	305.553	193.039	255.183	200.522	232.935	182.855	168.362	114.219	171.44	248.841	159.776	197.085
CLB1	699.068	807.577	635.796	687.505	577.198	464.526	713.799	800.498	662.038	797.624	703.631	693.447
CLB2	176.85	246.169	199.822	220.852	184.977	241.036	329.767	278.771	198.396	316.606	303.166	223.155
CLB3	737.03	495.881	594.275	725.392	800.712	686.168	578.831	785.978	906.798	690.978	797.858	882.19
CLB4	819.437	419.727	411.754	709.683	525.815	676.01	542.654	702.734	379.54	579.888	662.663	530.774
CLB5	772.215	926.234	933.366	1078.39	1228.04	1044.49	649.793	850.831	1117.05	887.607	1112.29	664.25
CLB6	602.772	703.973	371.962	543.351	401.641	450.673	549.611	534.31	642.63	453.246	657.542	654.865
CLC1	58.3328	30.9925	25.0858	60.9884	71.9357	71.1103	45.9169	48.3977	26.9559	78.8737	86.0335	25.0267
CLD1	640.735	642.874	554.483	447.248	483.853	404.498	449.429	581.74	476.581	387.703	516.201	406.683
CLF1	568.513	486.14	441.165	438.932	592.613	377.716	290.807	338.784	508.928	405.477	314.432	429.625
CLG1	599.994	305.498	503.447	462.957	457.305	475.608	557.96	272.963	549.901	368.818	246.834	342.031
CLN1	971.287	632.248	804.477	515.629	645.708	839.471	446.646	615.618	305.141	511.013	361.546	444.223
CLN2	388.885	388.735	469.71	396.425	455.593	473.761	301.938	293.29	233.978	164.413	283.706	266.951
CLN3	343.515	463.117	234.423	378.867	392.221	417.427	733.279	890.517	875.529	748.745	641.154	676.763
CLP1	43.5181	60.2141	44.9815	73.0012	59.9464	41.558	6.9571	37.7502	28.0342	77.7628	41.9925	20.8556
CLU1	2872.2	2786.67	2310.49	2496.83	2821.76	2550.74	4196.52	3155.53	3391.06	3873.7	3809.03	3923.97
CMC1	259.257	162.047	156.57	282.764	145.584	193.014	72.3539	126.802	88.4155	183.298	104.469	123.048
CMC2	227.776	155.848	75.2575	116.432	106.191	114.515	171.145	196.495	117.528	182.187	188.454	227.326
CMC4	530.551	546.354	597.735	452.793	546.368	572.577	296.373	566.253	554.214	538.785	575.605	668.421
CMD1	14.8147	7.96951	6.92023	9.24066	10.2765	6.46457	6.9571	9.67954	5.39119	5.55449	11.2663	26.0695
CMK1	2164.79	2275.74	1858.95	1926.68	1709.33	1605.06	2838.5	2176.93	2413.1	2231.79	2679.33	2458.87
CMK2	1234.25	1437.17	1283.7	1375.93	1282	1113.75	1191.06	1363.85	1112.74	1699.67	1648.98	1377.51
CMP2	1306.47	1141.41	1332.14	1409.2	1466.97	1498.86	2494.82	1887.51	2377.51	2439.53	1730.91	2279.51
CMR1	1737.02	1497.38	1598.57	1646.69	1103.01	1417.59	1428.99	1280.6	1165.58	1248.65	1170.67	1362.91
CMR3	991.657	1302.57	1316.57	946.244	1351.36	1105.44	1019.91	1228.33	1285.26	1044.24	1293.58	1292
CMS1	1146.29	911.181	826.102	1105.18	751.899	931.822	769.456	767.587	571.466	596.552	1098.98	756.014
CNA1	842.585	540.156	708.458	608.96	831.542	640.916	669.273	580.772	500.302	675.425	752.793	508.876
CNB1	109.258	225.803	44.1165	72.0772	101.052	104.357	25.0456	70.6606	69.0072	38.8814	28.6778	47.9678
CNE1	2308.31	1927.74	1993.03	2119.81	2368.74	1975.39	3829.19	2550.56	3131.2	3094.96	2209.22	2741.46
CNL1	562.958	760.645	743.925	572.921	485.566	612.288	239.324	436.547	436.686	616.548	416.853	501.576
CNM67	83.3326	75.2676	95.1531	80.3938	137.877	97.8921	116.879	86.1479	53.9119	138.862	106.518	113.663
CNN1	750.919	576.461	671.262	696.746	843.531	625.217	386.815	410.412	694.385	705.42	730.26	542.245
CNS1	71.2956	78.8096	80.4477	116.432	112.185	81.2689	43.134	52.2695	39.8948	38.8814	51.2104	87.5934
COA1	773.141	696.889	596.005	542.427	322.854	586.429	566.308	513.015	632.926	532.12	580.726	645.48
COA2	106.48	156.734	77.8526	84.09	76.2175	110.821	137.751	219.725	182.222	145.528	137.244	106.363
COA3	364.811	318.78	482.686	324.347	351.971	330.617	521.783	290.386	519.711	276.613	340.037	626.71
COA4	663.883	875.76	1179.9	842.749	916.323	705.562	724.93	742.42	948.849	1335.3	795.81	854.035
COA6	171.295	216.948	444.625	240.257	244.924	336.158	346.464	253.604	420.513	446.581	288.827	287.807
COB	145.369	182.413	32.0061	160.788	157.573	126.521	29.2198	28.0707	29.1124	27.7724	20.4842	21.8983
COF1	52.7773	46.0461	30.276	85.0141	62.5155	36.0169	36.1769	19.3591	26.9559	48.8795	34.8231	59.4384
COG1	183.332	208.978	309.68	227.32	275.753	247.501	27.8284	169.392	92.7285	79.9846	75.7914	63.6095
COG2	174.072	108.031	185.981	111.812	214.094	152.379	164.188	99.6992	71.1637	223.29	120.857	50.0534
COG3	499.995	348.002	286.324	286.461	442.747	366.634	306.113	310.713	376.305	261.061	188.454	347.245
COG4	159.258	192.154	152.245	167.256	155.004	114.515	179.493	80.3401	163.892	227.734	111.639	163.716
COG5	684.253	456.033	312.275	539.655	401.641	205.019	214.279	441.387	320.237	187.742	298.045	370.186
COG6	1102.77	772.157	762.955	921.294	895.77	753.585	914.163	1011.51	701.933	926.488	609.404	1056.33
COG7	946.287	931.547	566.594	923.142	902.621	546.718	794.501	660.144	907.876	1317.52	639.106	971.869
COG8	670.364	748.248	581.299	827.039	664.549	657.54	559.351	734.677	563.918	764.297	505.959	957.27
COP1	145.369	208.978	125.429	123.825	113.042	91.4276	38.9598	127.77	97.0414	163.302	109.59	125.133
COQ1	2038.87	2097.75	1820.89	1519.17	1842.07	1527.49	2574.13	2225.33	1456.7	1466.38	1170.67	1971.89
COQ10	690.734	746.477	801.881	579.39	614.879	692.633	965.646	826.632	718.106	494.349	471.136	743.501
COQ11	323.145	196.581	195.496	209.763	341.694	197.631	13.9142	89.0517	90.572	65.5429	105.493	64.6522
COQ2	888.881	972.28	1163.46	1223.46	984.833	1154.39	1711.45	1277.7	1268.01	985.366	1187.06	1606.92
COQ3	390.737	410.872	560.538	308.638	353.684	520.86	551.003	458.81	408.652	324.382	394.32	436.924
COQ4	400.922	374.567	441.165	380.715	540.374	448.826	559.351	576.9	526.18	282.168	410.708	363.93
COQ5	449.07	428.582	686.833	528.566	464.156	522.707	608.051	517.855	657.725	609.883	420.95	515.132
COQ6	927.769	1033.38	836.483	946.244	1030.22	1146.08	1166.01	1306.74	1570.99	1301.97	931.005	1428.61
COQ8	899.066	511.82	627.146	748.494	993.397	769.284	627.531	697.895	447.469	439.915	399.441	673.635
COQ9	244.442	232.887	235.288	230.093	250.062	314.917	178.102	135.514	172.518	129.975	208.938	212.727
COR1	567.587	603.912	467.98	412.134	548.938	419.274	784.761	674.664	677.133	472.131	325.698	807.11
COS1	823.14	684.492	884.924	876.015	871.792	1013.09	553.785	703.702	893.859	487.684	956.611	629.838
COS10	707.401	889.929	685.103	855.686	756.181	609.517	859.898	668.856	796.818	872.054	822.439	895.746
COS111	1358.32	1336.22	1342.52	1387.95	1043.07	1149.77	996.257	1221.56	1059.91	1967.4	1588.55	1261.76
COS12	4.62959	4.42751	4.32514	4.62033	4.28188	4.61755	6.9571	4.83977	5.39119	5.55449	5.12104	5.21389
COS2	547.217	637.561	723.164	621.897	602.889	694.48	601.094	582.708	631.847	496.571	674.953	497.405
COS3	588.883	657.927	775.066	628.365	590.044	710.18	642.836	641.753	602.735	458.801	692.365	435.881
COS4	1719.43	1811.74	1840.78	1371.31	1468.69	1434.21	1946.6	1679.4	1512.77	927.599	1836.41	1617.35
COS5	619.439	582.66	929.906	746.646	731.346	765.59	672.056	543.99	673.899	578.777	874.674	768.527
COS6	904.621	719.912	1051.87	691.202	792.149	710.18	644.228	836.312	1058.83	541.007	832.681	756.014
COS7	389.811	402.017	429.054	562.756	570.347	600.282	297.764	514.951	540.197	363.263	554.097	343.074
COS8	1287.95	970.509	934.231	1121.82	1137.27	1463.76	1089.48	1226.4	1283.1	936.486	1556.8	1081.36
COS9	922.214	825.287	871.084	1055.28	951.435	801.607	1305.15	998.928	981.196	1112.01	990.409	1506.81
COT1	769.437	842.997	706.728	811.33	867.51	833.93	841.81	872.126	802.209	876.498	843.948	1135.59
COX1	2587.94	2817.66	2077.8	3148.29	2901.41	3528.73	1435.95	2485.7	1534.33	804.29	2765.36	1509.94
COX10	487.958	486.14	525.072	474.046	616.591	525.478	378.466	865.351	352.584	492.127	396.369	458.822
COX11	185.183	357.742	284.594	244.878	236.36	272.436	244.89	380.406	355.818	466.577	383.054	549.544
COX12	90.7399	177.986	101.208	300.322	125.887	193.937	162.796	176.168	50.6772	162.191	177.188	175.187
COX13	162.036	329.406	386.668	294.777	254.344	392.492	243.499	152.937	411.887	368.818	228.398	271.122
COX14	143.517	92.0921	90.828	220.852	67.6538	118.209	115.488	100.667	107.824	168.856	162.849	223.155
COX15	694.438	637.561	1006.03	830.736	750.186	597.511	836.244	979.569	698.698	836.506	722.067	1050.08
COX16	248.146	324.979	257.778	317.879	275.753	283.518	246.281	358.143	264.168	337.713	182.309	312.833
COX17	108.332	125.741	68.3373	97.951	210.669	121.903	169.753	124.866	89.4937	153.304	143.389	141.818
COX18	758.326	724.34	488.741	620.049	636.288	635.375	1120.09	837.28	908.954	473.242	467.039	1080.32
COX19	234.257	216.062	102.073	287.385	200.392	240.113	50.0911	82.2761	259.855	96.6481	129.05	161.631
COX2	382.404	484.369	250.858	681.961	620.017	708.333	112.705	272.963	76.5549	33.3269	231.471	113.663
COX20	410.181	400.246	715.379	619.125	649.99	513.472	617.791	527.535	927.285	865.389	750.745	747.672
COX23	626.846	694.233	817.452	649.619	809.276	931.822	1096.44	921.492	917.58	978.7	876.722	930.158
COX26	205.554	186.841	230.098	173.724	289.455	195.784	523.174	255.54	240.447	349.933	195.624	257.566
COX3	499.069	588.858	608.115	800.242	583.193	837.624	139.142	649.497	200.552	148.86	804.003	301.363
COX4	400.922	134.596	269.889	200.522	176.414	181.008	112.705	154.873	175.753	221.069	91.1545	158.502
COX5A	470.366	510.934	711.053	645.922	538.661	653.846	715.19	695.959	623.221	521.011	362.57	570.4
COX5B	564.81	498.537	354.662	350.221	418.768	537.483	219.844	325.232	141.249	187.742	261.173	264.866
COX6	187.035	77.0386	74.3925	101.647	38.537	48.0226	150.273	120.994	117.528	95.5372	122.905	57.3528
COX7	50.9254	48.7026	116.779	35.1145	40.2497	16.6232	61.2225	56.1413	56.0684	35.5487	131.099	63.6095
COX8	47.2218	43.3895	134.079	85.9382	81.3558	41.558	18.0885	45.4938	48.5207	38.8814	83.9851	44.8395
COX9	137.962	86.7791	153.975	109.964	116.467	105.28	64.0054	36.7822	99.1979	261.061	165.922	105.321
COY1	609.254	804.035	730.949	685.657	554.932	833.007	410.469	661.112	484.129	495.46	339.013	630.881
CPA1	377.774	361.284	292.38	263.359	341.694	319.535	201.756	365.886	350.427	298.831	312.384	200.213
CPA2	206.48	202.78	152.245	153.395	160.142	157.92	146.099	135.514	63.616	155.526	86.0335	38.5828
CPD1	446.292	457.804	584.759	392.728	405.923	454.367	708.233	515.919	710.559	640.988	594.041	631.924
CPR1	652.772	558.751	861.568	481.439	540.374	567.036	733.279	483.009	349.349	456.579	341.061	774.784
CPR2	951.843	889.929	692.888	583.086	716.788	880.106	1113.14	755.972	1128.92	1346.41	964.804	849.864
CPR3	474.996	563.179	583.894	478.666	519.821	493.155	736.062	572.061	591.953	644.32	680.074	700.747
CPR4	783.326	677.408	684.238	750.342	702.229	708.333	1614.05	1147.02	1421.12	923.156	1233.15	1157.48
CPR5	361.108	332.948	346.876	328.044	358.822	434.05	453.603	343.624	375.227	367.707	305.214	455.694
CPR6	337.96	326.75	390.128	617.276	361.391	388.798	424.383	256.508	397.87	568.779	311.359	226.283
CPR7	697.216	859.821	598.6	937.003	703.085	1017.71	606.659	874.062	641.552	571.001	982.216	903.046
CPR8	1044.43	922.692	902.225	918.522	1164.67	1027.87	961.472	1104.44	1225.96	1029.8	1025.23	1099.09
CPS1	966.658	1076.77	1134.92	975.814	1081.6	1065.73	2087.13	1111.21	1485.81	1800.76	1265.92	1286.79
CPT1	587.032	548.125	519.882	360.386	687.671	499.619	290.807	377.502	593.031	482.129	372.812	503.662
CRC1	1109.25	1193.66	1230.94	1110.73	1013.09	1165.47	768.064	1373.53	1269.09	539.896	1060.06	939.543
CRD1	728.697	646.416	687.698	775.292	769.883	640.916	566.308	643.689	436.686	957.593	420.95	497.405
CRF1	694.438	773.928	829.562	609.884	547.225	692.633	1156.27	590.452	559.605	720.972	434.264	558.929
CRG1	592.587	489.682	348.606	475.894	665.405	838.548	390.989	433.643	364.444	543.229	544.879	544.33
CRH1	495.366	471.087	334.766	461.109	483.853	429.432	562.134	450.098	452.86	413.254	440.41	399.384
CRM1	111.11	135.482	119.374	105.344	127.6	102.51	70.9625	69.6927	40.973	53.3231	94.2272	96.9784
CRN1	1298.14	1201.62	1277.65	1135.68	1028.51	1341.86	1106.18	934.075	800.052	973.146	1100	697.619
CRP1	466.662	759.76	571.784	708.759	709.936	525.478	510.651	537.214	481.972	597.663	553.072	503.662
CRR1	1126.84	567.606	1204.12	1047.89	1291.42	1095.28	1021.3	931.171	1194.69	1467.5	946.368	1347.27
CRT10	2041.65	2157.08	1832.13	1706.75	2241.99	1703.88	3008.25	2025.93	2339.78	2495.08	2466.29	2782.13
CRZ1	1029.62	1375.18	953.261	1230.86	1151.83	1105.44	1463.77	1257.37	1292.81	1283.09	1144.04	1502.64
CSC1	694.438	556.98	439.434	366.854	345.12	652.922	307.504	481.073	563.918	455.468	280.633	481.763
CSE1	287.96	160.276	214.527	208.839	160.142	273.359	83.4852	162.616	100.276	151.082	176.164	104.278
CSE2	834.251	588.858	831.292	1252.11	471.864	630.758	1033.83	676.6	608.126	1020.91	581.75	671.549
CSE4	46.2959	77.9241	61.417	51.7477	68.5102	31.3994	32.0027	68.7247	30.1907	37.7705	138.268	74.0372
CSF1	1956.46	1744.44	1814.83	2348.05	2354.18	1904.28	2425.25	3420.75	3181.88	3554.87	3082.87	3090.79
CSG2	946.287	633.133	992.188	885.256	968.562	874.565	1236.97	1068.62	836.713	714.307	1087.71	1356.65
CSH1	254.627	333.834	303.625	423.222	531.81	412.809	203.147	400.733	380.618	159.969	273.464	257.566
CSI1	424.07	358.628	391.858	365.93	498.411	527.325	439.689	413.316	619.987	562.114	782.495	371.229
CSI2	2101.83	2069.42	2087.31	2080.07	1912.29	2026.18	2274.97	2006.57	2468.09	1255.31	2173.37	2188.79
CSL4	69.4438	94.7486	92.5581	71.1531	91.6323	60.9517	68.1796	105.507	71.1637	76.6519	71.6946	91.7645
CSM1	514.81	478.171	414.349	327.12	367.386	488.537	331.158	313.617	221.039	556.559	294.972	406.683
CSM2	1140.73	936.86	1194.6	1023.87	1129.56	1046.34	815.373	980.537	1112.74	1590.8	1150.19	1171.04
CSM3	411.107	555.209	461.925	453.717	430.758	665.851	445.255	511.079	507.85	734.303	580.726	564.143
CSM4	169.443	252.368	194.631	342.829	152.435	229.031	178.102	237.149	214.569	144.417	281.657	517.218
CSN12	1160.17	1158.24	1442	1187.43	1191.22	1210.72	1231.41	1143.15	1052.36	1082.01	1197.3	1273.23
CSN9	180.554	70.8401	80.4477	112.736	180.696	75.7279	6.9571	43.5579	58.2248	49.9904	56.3315	70.9089
CSR1	844.437	791.638	1148.76	871.395	667.118	1005.7	1053.31	939.883	769.862	1028.69	1046.74	955.185
CSR2	2356.46	2541.39	2281.08	1980.27	2480.07	1949.53	2440.55	2168.22	2388.3	2683.93	2276.81	2077.21
CSS1	751.845	763.302	786.311	661.632	656.841	615.982	688.753	573.996	769.862	593.219	651.396	850.907
CSS2	564.81	476.4	679.047	567.377	455.593	485.767	321.418	735.645	871.216	826.508	675.977	574.571
CSS3	549.069	572.034	384.938	360.386	562.64	693.557	555.177	350.399	580.092	649.875	451.676	486.977
CST26	689.808	694.233	548.428	423.222	778.447	701.868	630.314	519.791	531.571	518.789	667.784	441.095
CST6	1376.84	1303.46	1167.79	1376.86	1487.53	1252.28	1676.66	1565.18	1568.84	1430.84	1970.58	1114.73
CST9	124.999	316.124	285.459	182.041	279.179	194.861	69.571	176.168	207.022	183.298	212.011	213.77
CTA1	1549.99	1211.37	1263.81	1411.97	1238.32	1443.45	1551.43	1139.28	1174.2	1361.96	1443.11	1477.62
CTF13	47.2218	38.962	64.0121	47.1274	43.6752	53.5636	6.9571	41.622	31.2689	33.3269	22.5326	31.2833
CTF18	471.292	378.109	444.625	457.413	407.635	321.382	303.33	287.482	397.87	588.776	466.015	428.582
CTF19	553.699	487.026	455.005	583.086	460.731	614.135	752.759	556.573	627.534	685.424	790.689	723.688
CTF3	258.331	425.926	453.275	325.271	421.337	307.529	335.332	320.393	322.393	276.613	372.812	382.7
CTF4	446.292	421.498	669.532	625.593	564.352	607.67	478.649	513.983	525.102	720.972	632.961	635.052
CTF8	81.4807	83.2371	160.03	97.027	121.606	59.1047	111.314	94.8595	103.511	129.975	102.421	68.8234
CTH1	394.441	468.43	433.379	531.338	672.256	470.99	432.732	511.079	348.271	428.806	502.886	453.608
CTI6	557.402	641.103	394.453	607.112	568.634	507.931	249.064	359.111	243.682	175.522	239.665	272.165
CTK1	100.925	91.2066	87.3679	58.2162	50.5262	90.504	23.6542	49.3656	19.4083	81.0955	60.4283	49.0106
CTK2	202.776	151.421	103.803	159.863	147.297	106.204	155.839	270.059	159.579	148.86	78.864	234.625
CTK3	42.5922	37.191	37.1962	36.9627	39.3933	53.5636	6.9571	27.1027	54.9901	34.4378	41.9925	34.4117
CTL1	1687.95	2001.23	1787.15	1825.96	2194.89	2103.76	1466.56	1471.29	1517.08	1340.85	1773.93	1533.93
CTM1	774.993	827.943	1296.68	876.939	890.632	905.964	761.107	815.985	874.451	849.836	696.462	898.875
CTO1	1199.99	1274.24	952.396	1143.99	1164.67	1015.86	759.716	1283.51	988.744	1016.47	962.756	990.639
CTP1	2298.13	1849.81	2346.82	2016.31	2012.49	1793.46	2696.57	2414.08	2416.33	2257.34	2262.48	2886.41
CTR1	780.548	826.172	724.894	912.054	946.297	794.219	1015.74	671.76	695.463	936.486	916.666	708.046
CTR2	779.622	835.027	776.796	793.773	672.256	749.891	893.292	985.377	809.757	695.422	1005.77	800.854
CTR3	956.473	837.684	417.809	755.886	781.872	628.911	615.008	560.445	733.202	719.861	604.283	432.753
CTR86	303.701	375.452	369.367	369.627	462.444	438.668	505.086	370.726	503.537	369.929	461.918	388.956
CTR9	304.627	470.201	293.245	489.755	481.284	342.622	190.625	406.541	246.916	168.856	640.13	189.786
CTS1	224.072	250.597	222.312	363.158	230.365	519.937	307.504	205.206	276.029	281.057	321.601	521.389
CTS2	563.884	599.484	589.084	615.428	875.217	786.831	493.954	604.003	604.891	375.483	640.13	506.79
CTT1	1449.99	1150.27	1083.88	1291.84	1341.09	1147.92	1309.33	988.281	1318.68	1157.55	1185.01	794.597
CUB1	474.996	424.155	407.428	513.781	643.139	615.058	509.26	627.234	517.554	797.624	667.784	378.528
CUE1	646.29	601.255	802.746	584.01	876.074	555.03	816.764	476.233	527.258	900.938	463.966	663.207
CUE2	994.435	1003.27	608.115	774.368	678.251	924.434	837.635	871.158	815.148	836.506	657.542	636.095
CUE3	587.957	793.409	644.446	993.371	798.143	1113.75	480.04	834.376	719.185	957.593	596.089	707.004
CUE4	1548.13	1894.97	2045.79	1571.84	1644.24	1916.28	2405.77	2104.33	1862.12	2672.82	2318.81	2529.78
CUE5	1892.57	1562.91	1637.5	1759.42	1378.77	1792.53	1618.22	1154.77	1467.48	1451.94	1455.4	1015.67
CUL3	1879.61	1989.72	1882.3	1898.96	1985.08	2120.38	2080.17	2395.69	2839	2075.16	2621.97	2299.33
CUP1-1	942.584	921.807	777.661	997.992	898.339	909.658	783.37	743.388	825.93	817.62	928.957	808.153
CUP1-2	949.991	882.845	815.722	1108.88	906.903	914.276	711.016	797.594	816.226	914.268	927.933	886.361
CUP2	570.365	743.821	768.145	835.356	420.481	599.358	793.11	831.472	821.617	762.075	713.873	541.202
CUP9	929.621	1058.17	922.12	809.482	755.324	834.854	815.373	958.274	717.028	858.724	765.084	1115.77
CUR1	866.659	639.332	1037.17	761.431	591.756	905.04	1332.98	622.394	874.451	873.165	891.061	881.148
CUS1	1617.58	1067.03	1313.98	1350.06	1490.95	1412.97	1359.42	1182.84	1374.75	1132	1435.94	1402.54
CUS2	497.218	479.942	433.379	371.475	274.897	568.883	307.504	409.444	288.968	313.273	291.899	249.224
CUZ1	459.255	448.064	429.054	665.328	497.555	385.104	293.59	489.785	405.417	286.611	557.169	385.828
CWC15	330.552	442.751	461.06	397.349	299.732	446.056	386.815	270.059	280.342	349.933	276.536	382.7
CWC2	64.8142	119.543	89.963	77.6216	71.0793	59.1047	107.139	83.244	114.293	87.7609	63.5009	82.3795
CWC21	1103.69	1129.9	1215.37	1035.88	1015.66	1190.41	1779.63	1185.74	1246.44	1636.35	1373.46	1464.06
CWC22	392.589	404.674	263.834	528.566	372.524	615.982	698.493	517.855	432.373	545.451	567.411	519.304
CWC23	62.0365	54.0156	53.6318	70.229	14.5584	56.3342	68.1796	30.9745	51.7554	97.759	27.6536	14.5989
CWC24	141.665	266.536	265.564	177.421	170.419	358.322	249.064	107.443	211.335	221.069	190.503	157.459
CWC25	41.6663	52.2446	24.2208	27.722	36.8242	37.8639	57.0482	31.9425	33.4254	72.2083	46.0894	20.8556
CWC27	531.477	634.019	421.269	571.997	393.933	514.395	751.367	835.344	560.684	539.896	567.411	677.806
CWH36	360.182	317.895	371.097	375.171	302.301	505.16	404.903	684.343	501.381	346.6	830.633	471.336
CWH41	1603.69	1868.41	1816.56	1766.82	1338.52	1706.65	2178.96	2197.25	2048.65	1697.45	1262.85	2537.08
CWH43	2940.71	2217.29	2617.58	1784.37	3029.01	2075.13	1985.56	1471.29	1306.82	640.988	463.966	1459.89
CWP1	720.364	607.454	735.274	729.088	721.069	771.131	738.844	484.945	582.248	629.879	570.484	662.164
CWP2	142.591	155.848	116.779	130.293	118.18	136.68	6.9571	63.8849	11.8606	27.7724	18.4357	15.6417
CYB2	2443.5	2187.19	2802.69	2490.36	2755.82	2619.08	3019.38	2652.19	2891.83	2532.85	3025.51	2942.72
CYB5	99.9991	105.375	13.8405	42.5071	107.047	159.767	140.533	149.065	84.1026	124.42	46.0894	132.433
CYC1	549.069	418.842	365.907	458.337	596.038	296.447	431.34	510.112	435.608	363.263	437.337	356.63
CYC2	1485.17	1156.46	1130.59	1326.96	1352.22	1066.65	1306.54	1169.29	1206.55	996.475	799.907	1167.91
CYC3	5765.69	5529.95	5894.3	4654.52	4495.98	5197.52	8747.86	10265.1	8456.62	7817.38	6888.82	9423.59
CYC7	269.442	224.032	333.036	371.475	342.551	277.977	571.874	300.066	230.743	304.386	492.644	377.486
CYC8	309.256	522.446	670.397	450.944	788.723	697.251	333.941	731.773	568.231	217.736	453.724	465.079
CYK3	274.997	302.841	293.245	377.943	298.019	326.923	331.158	404.605	374.149	563.225	473.184	400.427
CYM1	1503.69	1257.41	1292.35	1427.68	1438.71	1016.79	1303.76	1147.99	1404.94	1256.42	1056.98	1068.85
CYR1	649.068	919.15	903.955	746.646	701.373	902.27	666.49	809.209	611.361	1019.8	942.272	1011.49
CYS3	257.405	243.513	377.152	244.878	327.992	371.251	489.78	325.232	378.461	379.927	386.127	279.465
CYS4	112.962	102.718	126.294	120.129	117.324	146.838	182.276	166.488	164.97	182.187	200.745	224.197
CYT1	573.143	441.865	432.514	328.044	328.849	276.13	644.228	730.805	555.292	397.701	307.262	617.325
CYT2	730.549	681.836	479.226	510.085	502.693	555.953	864.072	1053.13	993.057	646.542	540.782	744.544
DAD1	11.111	7.96951	8.65029	10.1647	12.8457	4.61755	15.3056	6.77568	7.54766	28.8833	16.3873	14.5989
DAD2	14.8147	26.565	22.4907	44.3552	28.2604	36.9404	22.2627	20.327	16.1736	21.107	11.2663	5.21389
DAD3	22.222	21.252	15.5705	10.1647	20.553	12.9291	6.9571	6.77568	5.39119	14.4417	5.12104	8.34223
DAD4	15.7406	23.023	23.3558	22.1776	35.1115	30.4759	18.0885	13.5514	9.70414	11.109	11.2663	19.8128
DAK1	1396.28	974.937	1483.52	1335.28	1515.79	1069.43	1139.57	1347.39	1207.63	1184.22	1128.68	1353.53
DAK2	1346.28	1180.37	1255.16	1330.66	1548.33	1518.25	2379.33	1610.67	1344.56	1744.11	1784.17	1776.89
DAL1	2408.31	2658.27	2535.4	2029.25	2783.23	2707.73	3088.95	2946.45	3360.87	2670.6	3233.43	2747.72
DAL2	1575.91	1363.67	1440.27	1451.71	1419.87	1681.71	2734.14	1780.07	2074.53	1671.9	2025.88	1946.87
DAL3	1762.02	1927.74	2058.77	1837.04	1777.84	1749.13	3189.14	2131.43	2536.02	2426.2	2908.75	2529.78
DAL4	3509.23	3538.46	3751.63	3510.53	3703.83	3103.92	4665.43	4038.3	4629.95	5072.36	5114.9	3666.41
DAL5	1017.58	943.944	807.072	891.724	1075.61	858.865	813.981	1011.51	612.439	785.404	1051.86	887.404
DAL7	1730.54	1634.63	1707.57	1929.45	1854.06	1907.97	2928.94	2268.88	2788.32	2700.59	2702.89	2587.13
DAL80	644.438	877.531	677.317	625.593	745.048	544.871	822.33	782.106	743.984	844.282	664.711	858.206
DAL81	2576.83	2570.61	2578.65	2730.62	2283.96	2886.89	2064.87	2346.32	2421.72	2539.51	2766.39	2215.9
DAL82	772.215	709.286	722.299	690.278	613.166	512.548	655.359	800.498	750.454	605.439	720.018	514.09
DAM1	164.813	351.544	317.465	228.244	247.493	205.943	260.196	212.95	353.662	265.504	201.769	155.374
DAN1	1094.43	700.431	934.231	847.369	569.491	1140.54	1210.54	1002.8	1448.07	1042.02	813.221	1292
DAN4	1128.69	1045.78	1462.76	1113.5	1396.75	1093.44	1570.91	1275.76	1649.7	1565.25	1857.91	1711.2
DAP1	571.291	715.485	518.152	644.998	978.839	876.412	424.383	549.798	638.317	624.324	458.845	568.314
DAP2	1323.14	1574.42	1281.97	1208.68	1618.55	1540.42	2098.26	1399.66	1430.82	1824.09	1765.74	1648.63
DAS1	929.621	975.822	997.378	1168.94	1206.64	1020.48	1033.83	875.03	1402.79	863.167	1332.49	1081.36
DAS2	1759.24	1512.44	1419.51	1474.81	1550.9	1127.61	2127.48	1399.66	1747.82	1987.4	1704.28	1720.58
DAT1	562.032	830.6	860.703	721.696	1036.22	793.296	521.783	738.549	553.136	561.003	792.737	717.431
DBF2	266.664	213.406	201.552	214.383	208.1	320.458	250.456	275.867	278.185	177.744	171.043	369.143
DBF20	1224.99	1422.11	1357.23	1287.22	1231.47	1087.9	1651.62	1163.48	1370.44	1658.57	951.489	1662.19
DBF4	127.777	108.031	80.4477	146.002	107.047	143.144	41.7426	113.251	100.276	21.107	73.743	57.3528
DBP1	837.955	645.53	826.102	663.48	671.4	845.936	1285.67	972.793	860.434	1136.45	723.091	1015.67
DBP10	261.109	194.81	254.318	294.777	258.626	141.297	185.059	221.661	77.6331	168.856	271.415	157.459
DBP2	816.659	478.171	661.747	799.317	842.675	758.202	434.123	405.573	515.398	436.583	543.855	314.919
DBP3	529.625	427.697	395.318	332.664	351.971	354.628	577.44	468.49	409.73	369.929	336.965	462.993
DBP5	93.5176	150.535	117.644	130.293	82.2122	105.28	114.096	132.61	123.997	157.747	146.462	140.775
DBP6	316.664	187.726	237.018	259.663	286.03	279.824	169.753	205.206	340.723	383.26	220.205	214.812
DBP7	911.103	897.898	755.17	997.068	839.249	926.281	962.863	725.965	993.057	1054.24	519.274	647.565
DBP8	133.332	114.23	165.22	111.812	139.589	183.779	80.7024	99.6992	127.232	122.199	75.7914	115.748
DBP9	10.1851	40.733	14.7055	23.1017	24.8349	30.4759	9.73994	11.6154	54.9901	47.7686	12.2905	11.4706
DBR1	812.029	757.989	798.421	633.91	775.021	858.865	1125.66	927.3	1164.5	770.963	823.463	965.613
DCC1	775.919	669.439	644.446	570.149	697.947	699.098	1441.51	757.908	1054.52	1172	948.417	938.5
DCD1	684.253	730.538	631.471	872.319	594.326	620.599	713.799	671.76	515.398	754.299	477.281	574.571
DCG1	925.917	1023.64	679.047	682.885	753.612	957.681	304.721	773.395	420.513	684.313	818.342	376.443
DCI1	177.776	96.5196	127.159	61.9125	152.435	142.221	86.2681	124.866	78.7114	95.5372	123.929	61.5239
DCK1	1237.03	1149.38	1127.13	1380.56	1280.28	1352.02	1063.05	959.242	1201.16	1370.85	1223.93	1408.79
DCN1	424.07	483.484	467.115	353.917	393.933	410.039	393.772	317.489	497.068	275.503	345.158	381.657
DCP1	24.9998	30.9925	19.0306	33.2664	35.1115	27.7053	68.1796	22.2629	34.5036	68.8756	108.566	39.6256
DCP2	486.107	835.913	702.403	804.862	590.9	780.367	713.799	850.831	768.784	283.279	649.348	514.09
DCR2	866.659	1189.23	1023.33	943.472	841.819	1002.01	862.681	694.991	1117.05	962.037	597.113	1056.33
DCS1	352.774	404.674	442.03	424.146	479.571	484.843	310.287	342.656	145.562	338.824	365.642	124.091
DCS2	607.402	914.723	730.084	1010.93	828.117	604.9	560.743	872.126	944.536	592.108	694.413	874.891
DCV1	2182.39	1922.42	1948.04	1995.06	1597.14	2172.1	2473.95	2190.48	2319.29	2512.85	2078.12	2392.13
DCW1	1072.21	949.257	903.09	905.585	626.868	1119.29	308.895	486.881	654.49	554.338	889.013	603.769
DDC1	1042.58	980.25	727.489	827.039	956.573	1020.48	1828.33	700.798	607.048	954.261	706.704	847.779
DDI1	1105.55	1489.41	1234.4	1006.31	1364.21	1671.55	1612.66	1209.94	1509.53	1871.86	1390.87	1482.83
DDI2	874.066	1060.83	858.108	949.016	1141.55	808.072	1725.36	848.895	1646.47	1055.35	1104.1	1599.62
DDI3	918.51	1020.98	847.728	869.547	971.131	807.148	1570.91	890.517	1548.35	1040.91	1118.44	1628.82
DDP1	481.477	698.66	722.299	632.061	559.214	501.466	573.265	575.932	735.358	866.5	493.668	781.041
DDR2	94.4436	114.23	177.331	139.534	161.855	132.062	140.533	201.334	119.684	102.203	149.534	130.347
DDR48	427.774	340.918	367.637	470.35	399.928	604.9	55.6568	235.213	115.371	238.843	249.907	226.283
DED1	162.036	101.833	70.0673	145.078	148.153	62.7987	129.402	119.058	63.616	48.8795	134.171	50.0534
DED81	74.0734	85.0081	86.5029	89.6344	68.5102	93.2746	58.4397	70.6606	76.5549	55.5449	69.6462	75.08
DEF1	199.072	257.681	185.116	189.434	133.595	189.32	459.169	210.046	135.858	101.092	282.681	154.331
DEG1	1493.5	1424.77	1490.44	1414.75	1252.88	1420.36	1171.58	1599.06	1078.24	794.291	1336.59	1367.08
DEP1	631.476	667.668	810.532	731.861	722.782	629.834	1040.78	1064.75	500.302	565.447	817.318	994.81
DER1	421.292	261.223	307.95	416.754	324.567	399.88	186.45	395.893	397.87	526.565	460.894	472.378
DET1	991.657	1116.62	755.17	777.14	763.888	1011.24	1248.1	740.484	918.659	1449.72	874.674	1149.14
DFG10	200.924	181.528	171.276	215.307	230.365	174.544	186.45	113.251	221.039	88.8718	181.285	114.706
DFG16	1201.84	1015.67	946.341	889.876	1329.1	908.735	1879.81	1263.18	1316.53	1241.98	1182.96	1301.39
DFG5	908.325	892.585	1179.03	1085.78	983.121	1050.96	214.279	405.573	263.09	182.187	196.648	270.08
DFM1	469.44	469.316	719.704	685.657	671.4	781.29	975.386	654.337	693.307	762.075	672.905	604.811
DFR1	55.555	83.2371	61.417	97.951	67.6538	77.5749	43.134	76.4683	95.9632	133.308	88.0819	32.3261
DGA1	483.329	470.201	551.023	462.033	399.928	372.175	158.622	234.245	185.457	302.164	302.141	542.245
DGK1	380.552	382.536	321.791	316.031	309.152	360.169	307.504	504.304	435.608	356.598	295.996	222.112
DGR1	248.146	186.841	134.944	205.143	189.259	210.56	89.0509	147.129	231.821	124.42	181.285	104.278
DGR2	1105.55	1361.9	1274.19	1206.83	1060.19	1262.44	1294.02	1806.2	1430.82	1884.08	1792.36	2123.1
DHH1	376.848	434.781	381.478	332.664	326.28	424.815	146.099	277.803	244.76	374.372	273.464	290.935
DHR2	198.146	319.666	145.325	231.017	327.992	181.932	178.102	152.937	87.3373	131.086	166.946	196.042
DIA1	961.102	921.807	910.01	1030.33	876.074	700.945	907.206	763.715	755.845	929.821	839.851	735.159
DIA2	705.549	707.515	701.538	644.998	712.506	787.755	876.595	916.652	588.718	733.192	656.517	562.057
DIA3	1188.88	1581.5	1102.05	1232.7	1145.83	1021.4	1882.59	1327.06	1688.52	1656.35	1535.29	1652.8
DIA4	1111.1	1090.05	620.225	457.413	814.414	824.695	1387.25	921.492	1090.1	860.945	542.83	916.602
DIB1	74.0734	66.4126	89.0979	111.812	56.5209	121.903	109.922	64.8529	76.5549	361.042	74.7672	69.8661
DIC1	1399.99	1476.13	1470.55	1415.67	1454.98	1485.01	1371.94	1329.97	1311.14	1736.33	1355.03	1060.51
DID2	109.258	139.909	112.454	97.951	121.606	122.827	148.882	143.257	73.3202	47.7686	102.421	215.855
DID4	240.738	171.787	201.552	168.18	246.637	235.495	151.665	125.834	210.256	76.6519	120.857	149.117
DIE2	350.923	382.536	372.827	410.286	558.358	289.059	173.928	431.707	231.821	209.96	285.754	195
DIF1	638.883	849.195	938.556	749.418	841.819	810.842	708.233	1098.63	558.527	875.387	618.622	596.469
DIG1	1837.95	1909.14	2681.59	2093.01	2206.03	2310.62	4107.47	2614.44	3811.57	4208.08	4493.2	3021.97
DIG2	1100.92	1000.62	868.489	819.647	777.59	864.406	677.622	675.632	591.953	857.613	939.199	903.046
DIM1	69.4438	82.3516	58.8219	97.951	65.941	63.7222	20.8713	61.949	61.4596	31.1051	59.4041	38.5828
DIN7	821.289	618.965	580.434	620.049	608.028	761.896	587.18	654.337	349.349	776.517	559.218	455.694
DIP2	135.184	95.6341	138.405	109.04	192.685	134.833	32.0027	125.834	67.929	161.08	115.736	68.8234
DIP5	1304.62	1297.26	1158.27	1177.26	1104.73	1369.57	1576.48	1389.01	1069.61	1375.29	1268.99	1376.47
DIS3	283.331	268.307	304.49	266.131	284.317	311.223	303.33	220.693	433.452	236.621	409.683	305.534
DIT1	1083.32	848.31	1221.42	961.953	1069.61	946.598	641.445	1087.01	993.057	829.84	1033.43	782.084
DIT2	1187.03	1357.47	1013.81	1061.75	1250.31	1030.64	928.078	1072.49	908.954	949.817	901.303	753.929
DJP1	1277.77	1535.46	1482.66	1523.79	1462.69	1327.08	2270.8	2330.83	2719.32	1375.29	2184.64	2050.1
DLD1	1662.95	1332.68	1239.59	1301.09	1343.66	1378.8	1903.46	1526.46	1732.73	1831.87	1708.38	1829.03
DLD2	899.066	832.371	910.01	1060.83	852.095	740.656	752.759	955.37	1104.12	928.71	1149.16	1437.99
DLD3	1822.21	1899.4	1763.79	1940.54	1693.06	1806.39	882.161	1404.5	1280.95	1095.34	1584.45	1497.43
DLS1	329.627	441.865	467.115	411.21	494.986	572.577	985.126	643.689	821.617	782.072	1097.95	874.891
DLT1	142.591	232.887	275.079	313.259	192.685	253.965	448.037	486.881	503.537	327.715	327.747	364.972
DMA1	1208.32	990.876	1240.45	958.257	890.632	916.123	1282.89	1173.16	1105.19	1007.58	974.022	1212.75
DMA2	1299.06	1244.13	1576.08	1428.61	1534.63	1235.66	1723.97	1149.93	1547.27	1715.23	1466.67	1967.72
DMC1	1278.69	1381.38	1307.06	1038.65	1192.08	1409.28	1117.31	1159.61	1208.7	1271.98	1302.79	1155.4
DML1	44.444	58.4431	69.2023	73.0012	91.6323	59.1047	26.437	68.7247	121.841	75.541	69.6462	94.8928
DNA2	516.662	389.62	259.509	469.426	360.535	362.016	112.705	380.406	271.716	272.17	282.681	238.796
DNF1	2499.98	2434.24	2062.23	2439.54	1937.98	1953.23	1392.81	1543.89	1381.22	1573.03	1711.45	1533.93
DNF2	5568.47	5268.73	5752.44	5561.03	5637.53	5336.04	6065.2	5597.68	5676.92	5423.4	4962.29	6098.17
DNF3	919.436	896.127	935.961	929.611	1306.83	1085.13	1268.98	1027	1306.82	984.255	850.093	1101.17
DNL4	3374.97	3564.14	3338.15	3376.54	3354.43	2877.66	2421.07	4076.05	2982.41	3498.22	3847.95	2853.04
DNM1	2849.05	3350.74	2529.34	2227	2149.51	2580.29	3261.49	3088.74	2552.19	2853.89	2936.41	2637.19
DOA1	333.33	485.255	376.287	175.573	423.05	484.843	258.804	227.469	219.961	144.417	130.074	302.406
DOA4	90.7399	174.444	145.325	151.547	104.478	135.756	100.182	201.334	122.919	63.3211	113.687	111.577
DOC1	161.11	171.787	189.441	153.395	166.137	247.501	84.8767	189.719	102.433	156.637	97.2998	126.176
DOG1	605.55	530.415	421.269	738.329	754.468	624.293	488.389	491.72	561.762	412.143	385.102	643.394
DOG2	667.586	410.872	599.465	596.023	881.212	846.859	480.04	892.453	510.006	421.03	704.655	534.945
DOM34	1755.54	1307	1160.87	1282.6	1366.78	1290.14	1118.7	1768.45	1638.92	1216.43	1405.21	1412.96
DON1	523.143	639.332	388.398	581.238	639.714	521.784	225.41	485.913	417.278	431.028	276.536	415.026
DOP1	160.184	201.009	169.546	234.713	197.823	213.331	173.928	169.392	136.936	135.529	134.171	135.561
DOS2	624.068	402.903	384.073	327.12	430.758	244.73	360.378	308.777	309.454	327.715	369.739	232.54
DOT1	933.325	873.989	674.722	714.303	986.546	884.723	1455.43	853.735	1069.61	834.284	710.801	809.196
DOT5	723.141	828.829	561.404	641.302	532.666	659.387	697.102	859.543	733.202	954.261	895.158	1033.39
DOT6	3560.15	2674.21	3054.42	3026.32	2765.24	3520.42	2453.07	2744.15	2414.17	2366.21	2083.24	2602.77
DPB11	321.293	247.94	134.944	210.687	231.222	181.932	333.941	270.059	351.506	448.802	331.843	419.197
DPB2	186.109	199.238	166.085	129.369	121.606	211.484	129.402	129.706	145.562	188.853	194.6	229.411
DPB3	421.292	536.614	509.502	321.575	540.374	529.172	474.474	549.798	440.999	476.575	610.428	435.881
DPB4	136.11	232.001	232.693	287.385	162.712	234.572	249.064	151.969	246.916	184.409	371.788	333.689
DPH1	899.992	776.584	914.335	713.379	984.833	717.568	836.244	1006.67	811.913	955.372	639.106	752.886
DPH2	889.806	1022.75	994.783	849.217	1195.5	1330.78	1128.44	1122.83	980.118	1174.22	955.586	1097
DPH5	371.293	238.2	509.502	421.374	408.492	424.815	329.767	633.042	390.322	504.347	342.086	374.357
DPH6	1054.62	955.456	944.611	797.469	912.898	833.007	1131.23	781.139	806.522	1170.89	858.287	960.399
DPL1	839.807	744.706	833.887	895.42	1006.24	1026.02	790.327	681.439	608.126	1030.91	611.452	788.34
DPM1	66.666	81.4661	105.533	128.445	80.4994	116.362	125.228	96.7954	94.8849	86.65	178.212	96.9784
DPP1	587.957	524.217	546.698	491.603	451.311	625.217	573.265	589.484	530.493	587.665	520.298	913.474
DPS1	137.962	88.5501	130.619	118.281	101.052	101.586	179.493	81.3081	98.1196	123.31	131.099	110.534
DRE2	490.736	455.148	319.196	405.665	323.71	256.736	283.85	320.393	266.325	491.017	276.536	315.962
DRN1	408.33	373.681	459.33	448.172	540.374	537.483	160.013	274.899	238.291	507.68	304.19	261.737
DRS1	409.255	450.72	488.741	493.451	520.677	495.925	516.217	610.779	573.623	392.147	662.663	506.79
DRS2	2920.34	2573.27	3167.73	2554.12	2856.87	2522.11	3184.96	3037.44	3277.84	3111.62	2634.26	2508.92
DSC2	625.92	754.447	837.348	578.466	620.017	419.274	847.375	690.151	600.578	638.766	588.92	956.228
DSC3	504.625	477.285	768.145	532.262	409.348	449.75	410.469	810.177	362.288	452.135	356.424	534.945
DSD1	843.511	813.775	750.845	633.91	817.84	782.214	827.895	664.984	936.989	788.737	822.439	1026.09
DSE1	677.771	742.935	672.992	650.543	602.033	849.63	749.976	802.434	790.348	622.102	633.985	934.329
DSE2	373.145	541.041	290.65	402.893	481.284	501.466	61.2225	298.13	154.188	78.8737	123.929	74.0372
DSE3	627.772	609.225	652.231	517.477	534.379	540.254	609.442	659.176	570.388	564.336	646.275	606.897
DSE4	1442.58	1569.99	1801.85	1454.48	1837.78	1746.36	1725.36	1517.75	1851.33	1584.14	2049.44	2344.17
DSF1	1576.84	1284.86	1164.33	1506.23	1484.96	1423.13	1678.05	1634.87	1709.01	1656.35	1475.88	1518.28
DSF2	5880.5	5264.3	5774.93	5400.24	5391.75	5275.09	6401.93	6907.32	5947.56	5288.98	6224.11	5813.49
DSK2	711.104	528.644	1198.06	804.862	564.352	785.908	905.815	606.907	638.317	770.963	331.843	761.228
DSL1	624.994	442.751	465.385	526.718	341.694	405.421	134.968	362.015	260.934	359.931	429.143	412.94
DSN1	359.256	343.574	278.539	383.488	422.194	304.759	649.793	435.579	386.009	833.173	450.652	347.245
DSS1	558.328	472.858	545.833	353.917	356.253	536.56	311.678	483.977	651.256	395.479	367.691	394.17
DSS4	397.219	510.934	402.238	405.665	346.833	242.883	285.241	600.131	608.126	331.047	399.441	556.844
DST1	740.734	418.842	808.802	731.861	708.224	627.064	841.81	801.466	761.236	834.284	716.946	726.816
DTD1	25.9257	51.3591	78.7176	65.6087	35.1115	102.51	160.013	44.5259	30.1907	31.1051	26.6294	93.85
DTR1	691.66	902.326	921.255	764.203	954.86	882.876	940.6	1007.64	977.962	1084.24	1020.11	1206.49
DUF1	634.253	650.843	668.667	721.696	662.836	685.245	1248.1	1422.89	1177.44	1335.3	2503.16	1518.28
DUG1	2112.94	2190.73	2755.98	2194.66	2342.19	1871.96	2866.33	2084	2449.76	2262.9	3292.83	3536.06
DUG2	1149.06	1475.24	1317.44	1146.77	1067.05	990.003	812.59	1137.35	1195.77	887.607	1183.98	1045.91
DUG3	1005.55	842.997	736.139	1013.7	921.462	1003.86	990.692	987.313	1495.52	1080.9	1036.5	988.554
DUN1	643.512	849.195	713.649	764.203	702.229	685.245	531.523	665.952	530.493	627.657	701.583	584.999
DUO1	170.369	288.673	224.042	336.36	148.153	212.407	459.169	224.565	219.961	254.395	278.585	232.54
DUR1,2	2606.46	2555.56	3029.33	3274.89	2641.92	3262.76	3432.63	2976.46	2857.33	3294.92	3035.75	3070.98
DUR3	2406.46	2945.18	3373.61	3128.89	3335.59	3087.3	4043.47	3822.45	3879.5	4116.99	3819.27	3769.64
DUS1	537.958	790.752	689.428	777.14	834.968	766.514	908.598	669.824	825.93	614.326	737.43	668.421
DUS3	1413.88	1336.22	1565.7	1384.25	1333.38	1452.68	752.759	1058.94	1083.63	838.727	1291.53	925.987
DUS4	597.217	749.134	576.974	658.859	512.97	907.811	769.456	536.246	650.177	884.274	520.298	647.565
DUT1	81.4807	38.0765	51.9017	44.3552	53.0954	101.586	9.73994	20.327	19.4083	54.434	60.4283	31.2833
DXO1	490.736	484.369	363.312	614.504	512.113	653.846	417.426	516.887	429.139	416.586	421.974	305.534
DYN1	541.662	640.217	625.416	585.858	701.373	532.866	3280.97	2466.35	2890.76	1907.41	2101.68	2426.54
DYN2	37.9626	61.0996	110.724	68.3809	47.9571	94.1981	208.713	120.994	182.222	222.179	141.341	150.16
DYN3	89.814	101.833	33.7361	50.8237	34.2551	77.5749	141.925	116.154	268.481	179.965	118.808	69.8661
DYS1	117.591	142.566	85.6378	112.736	97.627	131.139	169.753	87.1158	85.1808	116.644	94.2272	74.0372
EAF1	764.808	639.332	674.722	689.354	894.058	631.681	424.383	400.733	660.96	596.552	508.007	556.844
EAF3	1194.43	1323.82	1806.18	1344.52	1216.06	1482.23	1216.1	1060.88	1039.42	922.045	1021.14	764.356
EAF5	1596.28	1176.83	1537.16	1424.91	1106.44	1511.79	1092.27	1224.46	1395.24	1239.76	1044.69	1092.83
EAF6	397.219	278.047	265.564	294.777	326.28	316.764	424.383	294.258	412.965	317.717	294.972	338.903
EAF7	840.733	832.371	571.784	772.52	667.974	798.837	701.276	648.529	628.613	945.374	891.061	834.223
EAP1	457.403	639.332	706.728	620.049	807.563	691.71	1065.83	780.171	1038.34	908.714	859.311	811.281
EAR1	681.475	723.454	636.661	627.441	448.742	506.084	644.228	737.581	865.825	377.705	679.05	428.582
EAT1	1928.69	2451.07	1983.51	1993.21	1951.68	2294	2525.43	2533.13	2759.21	2862.78	2964.06	2631.97
EBP2	200.924	228.459	243.938	257.815	189.259	251.195	288.024	249.732	282.498	429.917	431.192	174.144
EBS1	734.252	525.988	724.029	644.998	726.208	794.219	608.051	639.817	519.711	372.151	490.596	575.614
ECI1	262.035	340.032	174.736	184.813	256.913	251.195	237.933	177.136	229.665	437.693	222.253	136.604
ECL1	216.665	202.78	207.607	241.181	274.041	214.254	214.279	234.245	395.713	419.919	317.505	246.096
ECM1	806.474	665.011	724.029	700.442	560.071	516.242	621.965	745.324	957.475	459.911	722.067	462.993
ECM10	851.844	758.874	542.373	630.213	679.963	673.239	1078.35	1289.31	784.957	1349.74	797.858	665.292
ECM11	462.959	348.002	336.496	451.868	480.427	407.268	265.761	445.259	277.107	502.126	519.274	379.571
ECM12	485.181	463.117	430.784	485.135	558.358	595.664	454.995	523.663	547.745	232.178	730.26	597.512
ECM13	838.881	800.493	1002.57	930.535	1259.73	946.598	877.986	735.645	800.052	586.554	934.078	859.249
ECM14	1078.69	750.905	1010.35	1106.11	819.553	1004.78	960.08	1076.36	1516	1540.81	1168.62	1440.08
ECM15	1181.47	1185.69	1114.16	1143.07	866.653	1164.55	1007.39	1189.61	1045.89	1070.9	1132.77	1086.57
ECM16	218.516	310.811	289.785	321.575	272.328	260.43	129.402	277.803	301.907	233.288	369.739	203.342
ECM18	533.328	548.125	777.661	456.489	438.465	456.214	573.265	645.625	403.261	382.149	387.151	577.699
ECM19	447.218	351.544	410.889	490.679	405.923	413.733	466.126	270.059	628.613	642.099	411.732	613.154
ECM2	583.328	556.98	546.698	730.937	528.385	481.149	478.649	663.048	446.39	708.752	436.313	605.854
ECM21	3490.71	3358.71	3331.22	3602.94	3472.61	3451.16	3822.23	3302.66	3717.76	3458.22	2844.23	3651.81
ECM22	1262.03	1065.26	963.642	1131.06	715.931	739.732	819.547	794.69	952.084	1098.68	937.151	830.051
ECM23	487.032	335.605	467.98	287.385	482.997	470.067	400.729	468.49	225.352	707.642	604.283	572.485
ECM25	1247.21	1268.92	1422.97	1132.91	937.733	1157.16	1036.61	1035.71	1190.37	948.706	823.463	987.511
ECM27	1549.99	1513.32	1547.54	1493.29	1255.45	1787.92	1513.87	1485.81	1730.57	1365.29	1477.93	1553.74
ECM29	3699.97	3102.8	3720.49	3299.84	3803.17	3357.88	4445.59	3725.65	4099.46	3983.68	4933.61	3838.47
ECM3	1300.91	1774.54	1228.34	1396.26	1134.7	1538.57	1895.11	1189.61	1277.71	1370.85	1408.29	1235.69
ECM30	889.806	741.164	917.795	1147.69	827.26	1171.94	5021.64	3482.7	3471.93	4323.61	5611.64	3783.2
ECM31	483.329	471.087	628.876	433.387	530.954	511.625	354.812	732.741	583.327	479.908	459.87	332.646
ECM32	6026.8	4649.77	5609.71	5446.45	5124.56	5516.13	5177.48	6032.29	5279.05	5751.11	6251.77	5987.63
ECM33	267.59	209.864	232.693	93.3307	234.647	161.614	44.5255	70.6606	63.616	51.1013	97.2998	54.2245
ECM34	1124.99	572.919	660.882	627.441	810.133	1085.13	1029.65	806.305	1055.59	1010.92	938.175	914.516
ECM38	2561.09	2206.67	2933.31	2372.08	2302.8	2498.1	2572.74	1928.16	2277.24	2660.6	3278.49	1798.79
ECM4	1197.21	988.219	1085.61	1202.21	1056.77	1234.73	1131.23	1094.76	963.945	905.381	1227	1073.02
ECM5	2527.75	1836.53	2419.48	2041.26	1914.86	2288.46	2031.47	2100.46	2245.97	1886.3	1750.37	2036.55
ECM7	1101.84	889.929	961.912	1168.02	1131.27	849.63	1378.9	996.992	794.661	913.157	733.333	810.239
ECM8	1791.65	1892.32	1629.71	1708.6	1699.91	1551.5	1396.99	1422.89	1619.51	1581.92	1704.28	1817.56
ECM9	1643.5	1285.75	1240.45	1363.92	1236.61	1171.94	2940.07	2455.7	2202.84	2096.26	1873.28	2630.93
ECO1	62.0365	66.4126	44.9815	71.1531	58.2336	79.4219	12.5228	70.6606	120.763	21.107	76.8156	46.925
ECT1	2715.72	2349.23	2009.46	1932.22	2266.83	2005.87	1924.33	1947.52	1533.25	1455.28	1060.06	2022.99
EDC1	121.295	210.749	184.251	195.902	163.568	166.232	201.756	210.046	341.801	134.419	336.965	148.074
EDC2	2343.5	2258.03	1934.2	2299.08	1860.05	2269.07	3450.72	2651.22	3143.06	3500.44	3302.05	2832.19
EDC3	1882.39	1614.27	1347.71	1612.5	1489.24	2023.41	1664.14	1777.16	1561.29	1776.32	2211.27	1448.42
EDE1	1609.24	1176.83	1547.54	1386.1	1396.75	1572.74	1442.9	1480	1600.1	1628.58	1282.31	1173.13
EDS1	3598.11	3090.4	3202.34	3735.08	2973.34	3354.19	4044.86	2897.09	3106.4	3091.63	3354.28	3486.01
EEB1	1211.1	1291.06	970.562	1180.03	1076.47	1518.25	1538.91	1083.14	1249.68	1316.41	1255.68	1339.97
EFB1	103.703	73.4966	91.693	73.9253	59.09	69.2633	55.6568	63.8849	94.8849	45.5468	74.7672	44.8395
EFG1	112.036	122.199	127.159	73.9253	99.3397	136.68	6.9571	109.379	75.4766	146.638	61.4525	138.689
EFM1	1144.43	1214.02	1499.96	1405.51	1362.5	1003.86	1445.69	1704.57	1538.65	1124.23	1869.18	1290.96
EFM2	974.991	717.256	681.642	704.139	734.771	794.219	374.292	694.991	722.419	668.76	763.035	810.239
EFM3	2256.46	2327.98	2378.83	1995.06	2195.75	2144.39	2396.03	2372.45	2612.57	2628.38	2178.49	2503.71
EFM4	1249.06	812.004	899.63	1306.63	1178.37	1114.68	1129.83	1133.47	1123.52	1230.87	1056.98	1174.17
EFM5	936.102	1019.21	781.121	996.144	981.408	1199.64	623.356	1002.8	463.642	813.177	732.309	605.854
EFM6	1362.02	1431.86	1230.94	1187.43	1407.03	1442.52	1114.53	1513.88	1415.73	1523.04	1866.11	1541.23
EFR3	331.478	326.75	420.404	352.069	459.874	326.923	200.365	199.398	392.479	217.736	229.423	232.54
EFT1	974.065	1051.09	1166.06	1031.26	1386.47	1325.24	1557	1221.56	1293.89	1527.48	1514.8	1560
EFT2	962.954	1022.75	1077.83	1066.37	1259.73	1313.23	1364.98	1172.19	1126.76	1511.93	1284.36	1307.64
EGD1	3114.79	2773.39	2378.83	2388.71	2502.33	2468.54	2350.11	2627.03	1734.88	1891.86	1914.25	1978.15
EGD2	587.032	488.797	417.809	575.693	440.178	422.968	140.533	287.482	189.77	128.864	257.076	236.711
EGH1	2612.01	2485.6	2352.01	2449.7	2862.87	2490.71	2777.28	2548.62	3051.41	2084.04	2392.55	2517.27
EGT2	1295.36	1216.68	1681.62	1302.93	1366.78	1563.5	1132.62	1430.64	1808.2	884.274	1087.71	1058.42
EHD3	1410.17	1894.97	1225.75	1662.4	1586.87	1482.23	1689.18	1664.88	1644.31	990.92	1111.27	1484.92
EHT1	518.514	552.553	548.428	563.681	637.144	547.642	571.874	700.798	802.209	753.188	616.573	777.912
EIS1	1136.1	1383.15	1031.98	1160.63	1265.73	1352.94	1236.97	1210.91	1292.81	1008.69	1621.32	1367.08
EKI1	714.808	604.797	743.059	776.216	566.922	761.896	751.367	632.074	512.163	477.686	614.525	541.202
ELA1	2344.42	2261.57	1728.33	1650.38	1798.39	1947.68	1465.17	1479.03	1936.52	1765.22	1491.25	2213.82
ELC1	187.035	132.825	157.435	127.521	217.52	229.031	37.5684	224.565	227.508	211.07	209.963	71.9517
ELF1	66.666	105.375	118.509	159.863	80.4994	149.609	27.8284	90.0197	115.371	81.0955	72.7188	80.2939
ELG1	581.476	897.013	891.844	722.62	948.866	803.454	819.547	644.657	738.593	798.735	748.696	892.618
ELM1	247.22	311.696	214.527	263.359	453.023	277.977	288.024	260.38	148.797	84.4282	258.1	162.673
ELO1	448.144	610.996	508.637	557.212	709.08	585.506	630.314	760.812	665.273	484.351	752.793	620.453
ELO2	97.2213	199.238	225.772	170.952	211.525	187.473	160.013	181.007	106.746	148.86	167.97	143.903
ELO3	187.961	197.467	138.405	205.143	123.318	86.81	77.9196	133.578	168.205	21.107	121.881	96.9784
ELP2	602.772	521.56	400.508	463.881	577.198	558.724	471.692	412.348	461.486	562.114	271.415	400.427
ELP3	365.737	269.192	314.005	363.158	263.764	224.413	299.155	201.334	154.188	214.403	209.963	220.026
ELP4	541.662	710.172	730.084	678.265	603.746	744.35	717.973	512.047	533.728	451.024	614.525	588.127
ELP6	442.588	266.536	435.109	379.791	420.481	305.682	20.8713	192.623	86.259	123.31	154.655	113.663
EMC1	1294.43	1127.24	980.942	1399.04	1109.01	871.794	2181.75	1600.03	2196.37	2095.15	1709.4	1351.44
EMC10	869.436	769.5	425.594	699.518	713.362	718.491	758.324	715.318	907.876	792.07	652.421	608.982
EMC2	823.14	868.676	704.998	490.679	762.175	591.97	531.523	896.325	819.461	607.661	845.996	492.191
EMC3	612.957	809.348	948.936	742.025	852.095	562.418	1140.96	589.484	1162.34	1019.8	912.57	920.773
EMC4	268.516	342.689	335.631	286.461	314.29	276.13	443.863	212.95	494.911	275.503	278.585	311.791
EMC5	499.995	384.307	400.508	547.971	431.614	473.761	795.893	374.598	644.786	637.655	457.821	378.528
EMC6	538.884	489.682	575.244	597.871	561.783	561.495	409.078	627.234	948.849	443.248	472.16	383.742
EMG1	39.8144	49.5881	32.8711	69.305	57.3773	26.7818	18.0885	54.2054	28.0342	39.9923	28.6778	18.77
EMI1	1705.54	1719.64	1612.41	1519.17	1212.63	1370.49	1525	1460.64	1527.86	1757.44	1504.56	1600.66
EMI2	922.214	1445.14	744.79	1104.26	786.154	932.746	626.139	803.401	830.243	799.846	683.147	793.554
EMP24	838.881	1171.52	632.336	614.504	852.951	658.463	613.617	489.785	627.534	535.452	686.22	522.432
EMP46	1084.25	1393.78	1265.54	1113.5	998.536	1155.31	1726.75	1132.51	1113.82	1139.78	1360.15	1293.04
EMP47	1144.43	796.065	795.826	908.357	1179.23	912.429	538.48	650.465	367.679	267.726	199.721	618.367
EMP65	1379.62	1471.7	1387.51	1463.72	1291.42	1587.51	1392.81	1372.56	1524.63	1275.31	1756.52	1714.33
EMP70	441.663	565.835	645.311	696.746	459.874	521.784	615.008	737.581	903.563	1049.8	715.922	615.239
EMW1	159.258	125.741	134.944	247.65	134.451	145.915	114.096	83.244	182.222	107.757	168.994	123.048
ENA1	4607.36	5022.56	4332.06	4812.54	4606.45	4960.18	6549.42	4936.56	5197.11	5124.57	4732.87	5047.05
ENA2	4801.81	5341.34	4497.28	4979.79	4850.52	5046.06	6241.91	4848.48	5050.47	5211.22	5190.69	5331.72
ENA5	4658.29	5258.1	4584.65	4886.46	4660.4	5026.67	6422.8	4647.15	5042.92	4844.62	5004.28	5086.67
ENB1	1153.69	1193.66	1749.09	1379.63	1457.55	1350.17	1369.16	1842.02	1493.36	1595.25	1873.28	1357.7
END3	199.998	108.917	76.1225	137.686	143.871	123.75	73.7453	120.026	93.8067	66.6538	103.445	168.93
ENO1	917.584	913.837	799.286	755.886	843.531	856.094	402.121	696.927	786.035	915.379	836.778	592.298
ENO2	1243.51	1390.24	1337.33	1708.6	1407.88	1733.43	1003.21	1365.78	1425.43	1344.19	1517.88	1327.46
ENP1	44.444	69.0691	73.5274	53.5959	66.7974	39.711	15.3056	76.4683	54.9901	62.2102	37.8957	27.1122
ENP2	436.107	577.347	517.287	517.477	435.896	280.747	126.619	396.861	471.19	503.236	626.815	493.234
ENT1	622.216	511.82	566.594	526.718	659.41	717.568	621.965	640.785	705.168	707.642	459.87	577.699
ENT2	723.141	539.27	547.563	561.832	427.332	548.565	473.083	431.707	929.441	689.867	387.151	566.229
ENT3	847.214	657.042	655.692	632.986	554.076	744.35	553.785	580.772	587.64	491.017	523.37	389.999
ENT4	2360.16	3107.22	3632.25	3318.32	2938.23	2776.07	3215.57	2478.93	2702.06	2802.79	3184.26	2612.16
ENT5	447.218	457.804	634.066	555.364	608.884	780.367	492.563	658.208	703.011	482.129	330.819	580.827
ENV10	61.1105	52.2446	131.484	109.04	150.722	109.898	12.5228	55.1734	9.70414	14.4417	43.0167	18.77
ENV11	850.918	982.021	830.427	749.418	1114.15	1023.25	947.557	784.042	750.454	1281.98	748.696	1171.04
ENV7	413.885	445.407	543.238	732.785	547.225	514.395	492.563	607.875	667.429	382.149	421.974	629.838
ENV9	758.326	536.614	1053.6	876.939	951.435	728.65	510.651	491.72	394.635	351.044	482.402	423.368
EOS1	696.29	903.211	889.249	881.559	828.117	1059.27	1078.35	706.606	980.118	752.077	503.91	843.608
EPL1	507.403	523.331	509.502	533.186	513.826	484.843	435.515	492.688	579.014	488.795	637.058	486.977
EPS1	3667.56	3717.33	3323.44	3914.35	3994.14	3664.49	3628.83	3411.07	3937.72	3324.92	3792.64	3505.82
EPT1	524.995	387.849	355.527	531.338	469.295	461.755	449.429	428.803	400.026	563.225	283.706	398.341
ERB1	99.0731	103.604	81.3127	105.344	123.318	128.368	59.8311	120.026	89.4937	88.8718	104.469	52.1389
ERC1	4089.78	3947.56	4236.91	3550.26	3148.04	4055.14	5749.35	4539.7	4342.06	4201.41	4840.41	5371.35
ERD1	123.147	164.703	126.294	75.7734	213.238	329.693	93.2252	272.963	43.1295	78.8737	71.6946	51.0961
ERD2	133.332	149.65	163.49	126.597	144.728	189.32	121.054	111.315	153.11	345.489	186.406	115.748
ERF2	247.22	318.78	425.594	282.764	353.684	339.852	254.63	245.86	409.73	383.26	391.248	340.988
ERG1	48.1477	59.3286	52.7667	67.4569	59.09	81.2689	29.2198	64.8529	21.5648	31.1051	77.8398	39.6256
ERG10	69.4438	70.8401	69.2023	86.8622	46.2444	84.0395	43.134	94.8595	37.7383	33.3269	91.1545	75.08
ERG11	57.4069	53.1301	44.1165	99.7992	57.3773	61.8752	25.0456	77.4363	31.2689	62.2102	60.4283	76.1228
ERG12	85.1844	94.7486	110.724	113.66	102.765	89.5805	30.6113	63.8849	77.6331	106.646	105.493	78.2084
ERG13	265.738	328.521	419.539	236.561	282.604	328.77	301.938	244.892	386.009	415.476	409.683	317.005
ERG2	115.74	143.451	148.785	126.597	128.457	208.713	352.029	300.066	380.618	411.032	406.611	259.652
ERG20	70.3697	82.3516	71.7974	72.0772	58.2336	77.5749	72.3539	47.4297	51.7554	33.3269	100.372	68.8234
ERG24	62.0365	73.4966	63.1471	97.027	70.2229	81.2689	91.8338	100.667	78.7114	66.6538	108.566	113.663
ERG25	62.0365	55.7866	71.7974	137.686	67.6538	55.4106	52.874	79.3722	69.0072	49.9904	94.2272	95.9356
ERG26	137.962	111.573	116.779	130.293	140.446	129.291	79.311	155.841	97.0414	66.6538	186.406	118.877
ERG27	97.2213	46.0461	77.8526	50.8237	67.6538	79.4219	83.4852	66.7888	81.9461	85.5391	76.8156	104.278
ERG28	232.405	259.452	191.171	258.739	155.004	169.002	331.158	210.046	231.821	212.181	400.465	201.256
ERG29	459.255	387.849	422.999	409.361	633.719	436.821	335.332	291.354	103.511	166.635	273.464	293.021
ERG3	241.664	285.131	193.766	281.84	316.859	354.628	293.59	419.124	243.682	716.529	681.098	403.555
ERG4	316.664	433.895	402.238	327.12	352.827	473.761	232.367	251.668	200.552	206.627	185.382	212.727
ERG5	1245.36	1155.58	1352.9	1505.3	1229.76	1027.87	1721.19	1585.51	1412.49	1199.77	1891.71	1893.69
ERG6	382.404	255.024	400.508	254.118	276.61	280.747	655.359	520.759	694.385	584.332	479.329	691.362
ERG7	249.998	149.65	262.104	273.524	216.663	144.068	200.365	275.867	133.701	157.747	244.786	198.128
ERG8	88.8881	85.8936	72.6624	84.09	115.611	82.1925	100.182	77.4363	61.4596	71.0974	71.6946	60.4811
ERG9	106.48	88.5501	85.6378	139.534	132.738	128.368	77.9196	108.411	106.746	216.625	110.614	113.663
ERI1	82.4066	109.802	72.6624	70.229	34.2551	82.1925	12.5228	10.6475	102.433	19.9961	19.46	14.5989
ERJ5	1275.91	1423.89	1452.38	1321.42	1478.96	890.264	1149.31	1395.79	1260.46	1546.37	1418.53	1448.42
ERO1	133.332	191.268	178.196	222.7	150.722	188.396	77.9196	122.93	112.137	94.4263	198.696	128.262
ERP1	1989.8	1987.06	2486.09	2064.36	1945.69	2124.07	2774.49	2560.24	2550.03	2369.54	2830.91	2321.22
ERP2	1700.91	1185.69	1230.94	1322.34	1155.25	986.309	1495.78	1309.64	1450.23	1610.8	1588.55	1354.57
ERP3	420.366	423.269	549.293	314.183	536.092	473.761	734.67	465.586	704.089	538.785	437.337	499.491
ERP4	992.583	1011.24	942.881	793.773	960.855	930.899	766.673	948.595	969.336	793.181	776.35	849.864
ERP5	394.441	546.354	299.3	391.804	474.433	484.843	411.861	386.213	334.254	269.948	354.376	499.491
ERP6	1474.99	1566.45	1371.07	1452.63	1242.6	1224.58	922.512	999.896	1227.03	957.593	1069.27	860.292
ERR1	1499.06	1151.15	1410	1177.26	1218.62	1379.72	1367.77	1326.1	1733.81	1324.19	1716.57	1421.31
ERR2	1600.91	1189.23	1442.87	1231.78	1169.81	1409.28	1344.11	1358.04	1741.35	1349.74	1665.36	1342.06
ERR3	386.107	503.85	659.152	534.11	581.48	640.916	655.359	546.894	864.747	561.003	740.503	628.795
ERS1	686.105	493.224	631.471	745.722	480.427	734.191	656.751	895.357	684.681	409.921	629.888	1285.75
ERT1	1659.24	1410.6	1659.12	1757.57	1953.4	1900.59	1672.49	1996.89	2561.89	2151.81	1714.52	1973.98
ERV1	157.406	107.146	111.589	180.193	120.749	153.303	329.767	256.508	325.628	261.061	249.907	222.112
ERV14	294.442	211.635	202.417	121.977	277.466	148.685	111.314	69.6927	37.7383	81.0955	44.041	50.0534
ERV15	257.405	282.475	210.202	257.815	222.658	107.127	82.0938	171.328	194.083	44.4359	187.43	180.401
ERV2	1141.66	1328.25	1066.58	1148.61	1285.42	1209.8	1040.78	1284.47	1292.81	960.926	1163.5	1269.06
ERV25	964.806	620.736	621.09	620.973	661.123	651.999	599.702	764.683	546.667	745.412	870.577	635.052
ERV29	372.219	267.421	278.539	269.827	349.402	234.572	212.887	287.482	262.012	211.07	260.149	300.32
ERV41	614.809	829.714	671.262	668.1	1062.76	836.701	915.555	718.222	888.468	630.99	607.356	727.859
ERV46	1401.84	1122.82	1634.04	1314.95	1314.54	1433.29	1352.46	1520.66	1354.27	1264.2	1599.81	1383.77
ESA1	109.258	66.4126	133.214	137.686	166.994	111.745	98.7909	130.674	89.4937	113.312	145.438	76.1228
ESBP6	1387.95	1220.22	1213.63	1266.9	1195.5	1083.28	1003.21	1148.96	1449.15	1166.44	1419.55	958.313
ESC1	1497.21	1667.4	1759.47	1640.22	2063.01	1678.02	983.734	1454.83	1587.17	1904.08	1636.68	1457.8
ESC2	378.7	327.635	521.612	382.564	616.591	377.716	624.748	519.791	407.574	624.324	318.529	469.25
ESC8	3178.67	2800.84	2993.86	3051.27	3184.01	3196.27	2647.87	2791.58	2509.06	2048.49	2790.97	2664.3
ESF1	109.258	149.65	65.7422	104.42	131.026	79.4219	22.2627	84.212	100.276	186.631	73.743	89.6789
ESF2	343.515	326.75	258.644	332.664	328.849	313.994	395.163	160.68	216.726	217.736	242.737	293.021
ESL1	1350.91	1765.69	1498.23	1767.74	1501.23	1250.43	1591.79	1557.44	1718.71	1553.03	1229.05	1310.77
ESL2	3083.3	3305.58	2933.31	3229.61	3187.43	2488.86	4121.39	3034.53	4657.99	3779.27	4031.28	2957.32
ESP1	140.739	116.886	136.675	196.826	151.579	146.838	208.713	151.969	150.953	164.413	170.019	189.786
ESS1	100.925	59.3286	96.0182	201.446	158.43	187.473	154.448	243.924	490.598	334.38	150.559	197.085
EST1	1126.84	1055.52	1132.32	1091.32	950.578	1014.94	829.287	1077.33	1459.93	1145.34	942.272	1206.49
EST2	1161.1	983.792	819.182	917.598	747.617	903.193	567.7	763.715	747.219	929.821	598.138	768.527
EST3	927.769	742.935	638.391	696.746	686.814	786.831	1228.62	829.536	722.419	660.984	1024.21	801.896
ETP1	2049.98	1943.67	2070.88	1979.35	2435.54	2194.26	3609.35	2142.08	2909.09	3867.03	2829.89	3066.81
ETR1	1078.69	596.828	645.311	684.733	597.751	568.883	865.464	584.644	574.701	907.603	372.812	738.287
ETT1	562.032	479.942	602.925	492.527	756.181	665.851	505.086	562.381	409.73	525.454	684.171	515.132
EUC1	1042.58	1253.87	1069.18	1028.49	1277.71	1207.95	1271.76	989.249	1247.52	1637.46	873.65	1453.63
EUG1	635.179	680.065	925.581	786.381	838.393	801.607	827.895	891.485	1306.82	808.733	617.598	879.062
EXG1	601.846	515.362	672.127	640.378	513.826	569.806	519	457.842	223.195	486.573	479.329	662.164
EXG2	1074.06	1362.79	1097.72	1186.5	1109.86	1146.08	1049.13	868.254	1114.9	1225.32	1055.96	1166.87
EXO1	2224.98	2297.88	2110.67	2274.13	2357.61	2194.26	4498.46	3394.61	4015.36	3474.89	3371.69	3518.33
EXO5	595.365	657.042	724.029	685.657	704.798	500.543	524.566	692.087	638.317	559.892	739.478	753.929
EXO70	163.887	113.344	134.079	103.495	83.0686	160.691	82.0938	91.9556	95.9632	96.6481	132.123	95.9356
EXO84	584.254	849.195	708.458	709.683	611.453	607.67	1053.31	1025.06	861.512	786.515	682.123	632.966
EXP1	303.701	429.468	412.619	320.651	482.14	442.362	208.713	224.565	368.757	299.942	309.311	212.727
FAA1	1180.54	1323.82	1028.52	1126.44	1302.55	1319.7	923.903	1310.61	1374.75	1015.36	1401.12	1606.92
FAA2	1770.35	1674.48	1798.39	2149.38	1818.94	1606.91	2188.7	2846.75	2479.95	2451.75	2728.49	2410.9
FAA3	3493.49	3069.15	2753.39	2866.45	3192.57	3272	2077.39	2960.97	2293.41	1852.98	1934.73	2522.48
FAA4	3993.48	4170.71	4218.74	3753.56	3870.82	3642.33	4805.97	3639.51	4550.16	4801.3	3682.03	4463.09
FAB1	2986.08	2982.37	2927.26	2847.05	2657.34	2727.13	4597.25	3784.7	3644.44	3578.2	3665.64	3916.67
FAD1	92.5917	116.001	97.7482	134.914	136.164	111.745	66.7882	263.283	160.657	143.306	91.1545	142.861
FAF1	175.924	208.978	132.349	221.776	251.775	304.759	141.925	215.854	253.386	118.866	227.374	180.401
FAL1	77.777	56.6721	82.1777	110.888	57.3773	49.8696	18.0885	45.4938	125.076	82.2064	120.857	115.748
FAP1	2410.16	2124.32	2554.43	3060.51	2779.8	2586.75	4321.75	2737.37	3485.94	4240.29	3518.16	3108.52
FAP7	118.517	150.535	32.0061	101.647	128.457	75.7279	51.4826	223.597	121.841	82.2064	62.4767	41.7111
FAR1	1646.28	2128.74	1893.55	2044.96	2238.57	1915.36	2334.8	1970.75	1891.23	2713.92	1959.31	2149.17
FAR10	391.663	444.522	456.735	451.868	326.28	467.296	357.595	243.924	180.066	296.61	281.657	327.432
FAR11	890.732	813.775	819.182	1030.33	955.717	845.936	962.863	806.305	719.185	516.567	375.884	745.586
FAR3	362.96	324.979	168.681	326.195	341.694	285.365	139.142	139.385	29.1124	88.8718	91.1545	69.8661
FAR7	575.921	414.414	329.576	369.627	356.253	300.141	218.453	319.425	143.406	116.644	107.542	129.304
FAR8	831.474	439.208	748.25	435.235	666.261	531.019	620.574	613.683	602.735	443.248	653.445	641.309
FAS1	141.665	223.146	166.085	232.865	207.243	159.767	134.968	136.481	113.215	235.51	167.97	150.16
FAS2	199.072	253.253	181.656	202.371	221.802	224.413	116.879	211.014	144.484	126.642	203.817	206.47
FAT1	443.514	525.102	589.084	523.022	623.442	490.384	459.169	346.527	327.784	155.526	118.808	387.913
FAU1	624.994	835.027	558.808	585.858	806.707	567.036	649.793	649.497	762.314	759.854	1237.24	635.052
FBA1	38.8885	34.5345	32.8711	27.722	21.4094	21.2407	19.4799	36.7822	80.8678	27.7724	26.6294	47.9678
FBP1	1810.17	1624.89	1518.13	1592.17	1500.37	1396.35	1018.52	1179.94	1058.83	666.538	1176.82	632.966
FBP26	676.846	773.042	505.177	566.453	640.57	532.866	477.257	664.016	658.803	874.276	611.452	647.565
FCF1	10.1851	18.5955	7.78526	38.8108	23.1222	26.7818	6.9571	18.3911	11.8606	38.8814	10.2421	7.29945
FCF2	240.738	289.559	159.165	205.143	227.796	280.747	186.45	181.007	295.437	411.032	233.519	449.437
FCP1	81.4807	151.421	141.865	153.395	152.435	132.986	201.756	120.026	113.215	92.2045	113.687	202.299
FCY1	571.291	279.818	378.017	365.006	616.591	456.214	484.214	572.061	540.197	719.861	500.838	476.55
FCY2	1341.65	1414.15	1923.82	1400.88	1115	1636.46	1735.1	1298.99	1396.32	1341.96	1119.46	1055.29
FCY21	1005.55	966.082	1025.92	958.257	1055.06	1255.97	1536.13	1410.31	1233.5	1407.51	1362.2	1337.88
FCY22	901.843	928.891	737.004	1156.93	685.958	1048.18	848.767	1028.93	1179.59	1157.55	1156.33	996.896
FDC1	936.102	812.004	774.201	814.103	928.313	790.525	449.429	777.267	536.962	471.02	602.234	607.94
FDH1	614.809	710.172	890.979	664.404	786.154	680.627	1067.22	721.125	1004.92	753.188	736.406	931.201
FDO1	738.882	867.791	769.875	744.798	709.936	673.239	656.751	753.068	1024.33	643.209	839.851	833.18
FEN2	240.738	335.605	225.772	455.565	334.843	299.217	530.131	348.463	382.774	379.927	456.797	436.924
FES1	75.9252	166.474	89.963	219.004	137.02	207.79	87.6595	93.8915	95.9632	119.977	87.0577	59.4384
FET3	562.958	638.446	693.753	737.405	492.417	729.573	599.702	688.215	919.737	650.986	447.579	503.662
FET4	1442.58	1292.83	1442	1159.7	1156.97	1326.16	1177.14	1179.94	1954.85	1559.7	1371.41	918.688
FET5	1633.32	1867.52	2141.81	2028.33	1637.39	1861.8	2017.56	2151.76	2019.54	2520.63	2142.64	2165.85
FEX1	1061.1	1012.13	868.489	1313.1	777.59	904.117	798.675	917.62	940.223	814.288	1324.3	1065.72
FEX2	725.919	976.708	888.384	1149.54	768.17	913.352	790.327	950.53	790.348	872.054	1171.69	1042.78
FHL1	489.81	764.187	603.79	778.064	879.499	712.95	677.622	881.806	698.698	893.161	616.573	637.137
FHN1	194.443	239.085	193.766	416.754	274.897	386.027	143.316	341.688	213.491	427.695	306.238	223.155
FIG1	504.625	322.322	304.49	565.529	278.323	316.764	321.418	329.104	320.237	291.055	413.78	348.288
FIG2	1615.73	1716.1	1889.22	1647.61	1908.86	2064.97	2473.95	2037.54	2280.47	2287.34	2120.11	2299.33
FIG4	561.106	680.065	574.379	883.408	736.484	805.301	862.681	1088.95	921.893	953.15	1157.36	1039.65
FIN1	366.663	448.949	584.759	287.385	338.269	507.007	390.989	308.777	407.574	335.491	351.303	472.378
FIP1	131.48	152.306	135.809	169.104	208.1	144.991	185.059	144.225	267.403	137.751	73.743	269.037
FIR1	1799.06	1582.39	1548.4	1718.76	1568.88	1533.95	1961.9	2208.87	2268.61	2040.72	1580.35	1977.11
FIS1	707.401	411.758	897.035	843.673	828.117	802.531	839.027	710.478	864.747	942.041	922.812	1022.97
FIT1	524.995	607.454	802.746	647.771	876.074	699.098	613.617	872.126	884.155	1290.86	756.89	904.089
FIT2	54.6291	106.26	95.1531	94.2548	62.5155	118.209	30.6113	138.417	115.371	166.635	70.6704	51.0961
FIT3	616.661	684.492	649.636	343.753	529.241	557.8	804.241	564.317	973.649	642.099	636.033	689.276
FKH1	867.584	1067.03	1102.91	959.181	946.297	1195.02	1583.44	964.082	1374.75	1786.32	1545.53	1513.07
FKH2	976.843	873.104	1059.66	948.092	971.131	969.686	1882.59	1144.12	1873.98	1596.36	1381.66	1384.81
FKS1	405.552	435.666	363.312	490.679	488.991	426.662	1001.82	636.913	680.368	543.229	1151.21	628.795
FKS3	3174.97	3064.72	3067.39	2859.06	3156.61	3452.08	3314.36	2816.74	3205.6	2556.17	3312.29	2896.84
FLC1	2134.24	1655	2009.46	1770.51	1371.06	1543.19	2318.11	1642.62	1959.16	1767.44	1959.31	1896.81
FLC2	2147.2	2268.65	2263.78	2337.89	1881.46	2275.53	1227.23	1313.51	1146.17	866.5	900.279	1191.9
FLC3	683.327	679.179	719.704	814.103	704.798	798.837	845.984	1064.75	920.815	832.062	759.963	827.966
FLO1	6424.94	5824.83	5678.91	5386.38	5437.14	5414.54	4551.34	6201.68	5151.82	2905	5340.22	4963.62
FLO10	2582.38	2428.93	3036.25	2486.66	2714.71	2783.46	3715.09	2620.25	3322.05	2250.68	3016.29	3199.24
FLO11	2315.72	2382	2723.97	2027.4	2026.19	1792.53	3637.17	2272.76	2850.86	2667.26	3076.72	2922.91
FLO5	5243.47	4802.96	5054.36	5397.47	4996.1	5801.49	5125.99	6075.84	5051.54	3420.45	4207.45	4180.5
FLO9	5033.29	4675.45	5325.12	4687.79	5297.55	4915.85	5181.65	5291.8	5332.96	4558.01	5625.98	4940.68
FLR1	3677.74	4060.91	3994.7	3766.49	4218.51	3718.05	5977.54	5431.19	5133.49	6376.55	5713.03	5232.66
FLX1	663.883	688.92	759.495	371.475	644.852	516.242	1049.13	534.31	553.136	558.781	532.588	449.437
FMC1	187.035	164.703	125.429	246.726	229.509	265.048	395.163	139.385	89.4937	106.646	248.883	126.176
FMN1	49.9995	196.581	130.619	116.432	49.6699	145.915	217.062	40.6541	95.9632	67.7647	102.421	79.2511
FMO1	1203.69	984.677	1191.14	1099.64	1057.63	1012.17	1164.62	1351.26	1297.12	1210.88	1275.14	1046.95
FMP10	412.033	355.086	380.613	415.83	441.891	378.639	20.8713	228.437	193.005	221.069	91.1545	76.1228
FMP16	44.444	168.245	268.159	194.978	211.525	374.945	121.054	144.225	150.953	197.74	189.479	221.069
FMP23	665.735	995.303	666.937	721.696	997.679	595.664	868.246	437.515	732.123	528.787	690.316	575.614
FMP25	1384.25	1290.17	1343.39	1565.37	1318.82	1031.56	1437.34	1069.59	1206.55	982.033	951.489	1264.89
FMP27	2551.83	2510.4	2595.09	3133.51	2308.79	2419.6	1398.38	1680.37	1679.89	1723	2281.94	1481.79
FMP30	1120.36	935.975	908.28	1068.22	1160.39	830.236	1102.01	617.554	1218.41	1147.56	1336.59	954.142
FMP32	1024.99	576.461	699.808	700.442	549.794	713.874	539.871	626.266	765.549	629.879	787.616	733.073
FMP33	835.177	1337.99	711.053	558.136	852.951	909.658	755.541	706.606	499.224	713.196	850.093	424.411
FMP40	1698.13	1330.02	824.372	1309.4	1405.31	1233.81	1125.66	1204.13	1417.88	1633.02	1019.09	1336.84
FMP41	817.585	587.087	773.335	800.242	797.287	626.14	1250.89	757.908	723.498	1034.25	426.071	621.496
FMP42	965.732	689.805	671.262	942.548	586.618	1025.1	606.659	515.919	688.994	888.718	809.125	771.656
FMP45	1395.36	1122.82	1145.3	1015.55	1177.52	1034.33	1630.75	1445.15	1668.03	1016.47	1323.28	1570.42
FMP46	484.255	379.88	730.949	533.186	536.092	356.475	1089.48	546.894	658.803	889.829	774.301	720.56
FMP48	959.25	928.891	1018.14	1119.97	842.675	1091.59	1056.09	1137.35	1021.09	1309.75	1282.31	1158.53
FMP49	656.475	472.858	403.968	450.02	308.296	384.18	352.029	544.958	269.559	122.199	384.078	300.32
FMP52	2130.54	2357.2	2456.68	2218.68	1878.89	2419.6	3208.62	2911.6	2715	2256.23	2502.14	2904.14
FMS1	1349.06	1794.03	1618.47	1445.24	1362.5	1320.62	1207.75	1331.9	1278.79	1430.84	2007.45	1359.78
FMT1	7824	7433.78	8174.52	7588.43	7053.12	7497.98	10215.8	9771.49	9803.34	9431.52	9992.18	9650.91
FOB1	1100.92	749.134	858.973	800.242	906.903	849.63	866.855	647.561	687.916	1311.97	887.989	817.538
FOL1	147.221	175.329	175.601	328.968	192.685	186.549	204.539	225.533	183.3	138.862	222.253	238.796
FOL2	70.3697	116.886	74.3925	81.3178	58.2336	70.1868	45.9169	49.3656	64.6943	57.7667	69.6462	60.4811
FOL3	112.036	123.97	83.0427	172.8	168.706	119.133	208.713	264.251	166.049	164.413	265.27	195
FOX2	6574.01	6961.81	6305.19	6604.3	6166.77	5773.79	9950.05	7732.01	9038.87	8843.85	8300.18	9021.07
FPK1	807.4	1048.43	1074.37	1046.04	971.131	906.888	1513.87	1196.39	1294.96	1125.34	1240.32	1495.34
FPR1	180.554	194.81	189.441	189.434	96.7706	210.56	118.271	186.815	92.7285	147.749	78.864	217.941
FPR2	336.108	301.956	359.852	378.867	471.007	354.628	207.322	358.143	226.43	609.883	239.665	354.545
FPR3	695.364	675.637	562.269	573.845	624.299	803.454	937.818	717.254	529.415	592.108	567.411	826.923
FPR4	777.77	542.812	595.14	494.376	548.081	442.362	825.112	334.912	679.29	602.106	368.715	311.791
FPS1	449.07	469.316	433.379	563.681	521.534	302.912	578.831	729.837	511.085	776.517	605.307	714.303
FRA1	2892.57	2556.44	2807.88	3300.77	2405.56	3262.76	4981.29	5066.27	5539.99	5381.19	4927.47	4052.24
FRD1	1097.21	1270.69	1451.52	1214.22	1310.26	1322.47	1590.39	1394.82	1454.54	1647.46	1667.41	1356.65
FRE1	813.881	668.553	1029.38	760.507	682.532	661.234	480.04	562.381	622.143	877.609	730.26	684.062
FRE2	1487.95	1351.27	2131.43	1706.75	2119.53	1568.12	2044	1815.88	2044.34	1598.58	1714.52	1610.05
FRE3	1491.65	1364.56	1509.47	1181.88	1359.93	1467.46	1054.7	1620.35	1427.59	856.502	969.925	1322.24
FRE4	2758.31	2371.37	2662.56	2770.35	2707.86	2518.41	3280.97	2480.87	2869.19	3259.37	2810.43	3236.78
FRE5	1464.8	1059.06	1257.75	1262.27	1397.61	1455.45	1377.51	1232.2	1411.41	1425.28	1555.77	1126.2
FRE6	1976.83	1902.94	2062.23	1733.55	1751.29	1684.48	1544.48	2032.7	2093.94	1643.02	2291.15	1918.71
FRE7	1457.39	1780.74	1608.95	1469.27	1817.23	1493.32	1815.8	1545.82	1868.59	1714.11	1627.47	1733.1
FRE8	1237.95	1351.27	1403.94	1343.59	1550.04	1108.21	852.941	1469.35	1422.2	1506.38	1291.53	1468.23
FRK1	1527.76	1491.18	1625.39	1389.8	1470.4	1614.3	1637.7	1449.03	1273.4	1517.49	1115.36	1523.5
FRM2	1347.21	1297.26	1327.82	1166.17	1301.69	1225.5	1808.85	1515.82	1615.2	1653.02	1251.58	1849.89
FRQ1	18.5183	25.6795	33.7361	60.9884	21.4094	49.8696	22.2627	15.4873	18.33	88.8718	22.5326	15.6417
FRS1	74.0734	100.947	106.399	169.104	100.196	128.368	105.748	115.186	132.623	122.199	111.639	78.2084
FRS2	99.0731	118.657	93.4231	128.445	84.7813	107.127	64.0054	107.443	64.6943	77.7628	83.9851	68.8234
FRT1	337.034	409.101	593.41	553.516	535.236	712.027	342.289	510.112	625.378	814.288	557.169	485.935
FRT2	1671.28	1922.42	1467.95	1288.15	1234.9	1668.78	1313.5	1595.19	1573.15	1826.31	1545.53	1465.1
FSF1	789.807	926.234	1045.82	999.84	954.86	969.686	610.834	988.281	944.536	535.452	1002.7	1119.94
FSH1	495.366	816.432	792.366	594.175	648.277	706.486	562.134	822.761	849.651	618.77	759.963	527.646
FSH2	276.849	469.316	371.097	350.221	176.414	369.404	232.367	293.29	347.193	236.621	286.778	313.876
FSH3	310.182	405.559	545.833	385.336	408.492	555.953	349.247	302.969	287.889	348.822	337.989	351.416
FTH1	1016.66	990.876	1033.71	1243.79	820.409	1043.57	1143.75	1229.3	1323	1236.43	1222.9	620.453
FTR1	338.886	286.017	329.576	350.221	244.924	180.085	342.289	176.168	282.498	333.269	325.698	247.138
FUB1	739.808	488.797	698.943	595.099	578.054	749.891	1076.96	551.734	699.776	1013.14	996.555	964.57
FUI1	1944.43	1817.93	1928.15	1728	2018.48	1769.45	2983.21	1883.64	1954.85	2175.14	2445.81	2542.29
FUM1	576.846	680.065	604.655	475.894	741.622	669.545	626.139	493.656	252.308	295.499	540.782	446.309
FUN12	282.405	494.995	367.637	333.588	459.018	381.41	471.692	361.047	598.422	398.812	407.635	281.55
FUN14	1349.99	1100.68	1117.62	1360.23	1394.18	1136.84	1957.73	1321.26	1271.24	1246.43	1477.93	1151.23
FUN19	1441.65	1733.81	1872.79	1836.12	1616.84	1470.23	3286.54	2172.09	2451.91	2851.67	2489.85	2175.24
FUN26	1847.2	1995.92	1816.56	2128.13	1723.03	2348.49	3321.32	2766.41	3222.85	2916.11	3238.55	2814.46
FUN30	2545.35	2739.74	2831.24	2525.47	2668.47	2703.12	2905.29	2512.81	2567.28	2587.28	2251.21	2407.77
FUR1	611.105	524.217	416.079	632.061	381.944	369.404	545.437	577.868	451.782	396.59	926.908	471.336
FUR4	1724.06	1807.31	1615.87	1706.75	1486.67	1538.57	1337.16	1901.06	1516	1172	1900.93	1620.48
FUS1	1598.13	2270.42	2490.42	1773.28	1792.4	1844.25	3075.04	2086.91	2395.84	2521.74	3177.09	2356.68
FUS2	487.958	815.546	443.76	708.759	542.943	597.511	641.445	699.83	839.947	592.108	587.896	676.763
FUS3	1868.5	1900.29	1914.31	2190.96	1949.11	1827.63	2569.95	1969.79	2997.5	2738.36	3002.98	2310.8
FYV1	964.806	1043.12	1222.29	1142.15	1035.36	1010.32	947.557	1044.42	1063.14	792.07	906.424	955.185
FYV10	885.177	989.99	655.692	625.593	704.798	763.743	157.231	335.88	163.892	175.522	141.341	335.775
FYV12	1373.14	1376.07	1511.2	1460.95	1575.73	1336.32	1168.79	1240.92	1197.92	990.92	1237.24	1313.9
FYV4	43.5181	83.2371	43.2514	75.7734	53.0954	60.9517	84.8767	56.1413	52.8337	67.7647	39.9441	86.5506
FYV5	883.325	848.31	497.391	786.381	613.166	564.265	851.549	993.12	715.95	808.733	737.43	909.303
FYV6	556.476	400.246	550.158	457.413	648.277	482.073	354.812	436.547	345.036	495.46	354.376	434.838
FYV7	185.183	90.3211	78.7176	136.762	152.435	176.391	65.3968	111.315	160.657	246.619	147.486	49.0106
FYV8	1083.32	904.097	976.617	841.825	1031.93	994.621	919.729	711.446	645.864	749.856	914.618	584.999
FZF1	1666.65	1280.43	1507.74	1476.66	1657.95	1554.27	1568.13	1471.29	2057.28	1700.78	1739.11	1941.65
FZO1	742.586	665.897	608.115	575.693	744.192	694.48	500.911	623.362	621.065	492.127	333.892	444.223
GAA1	145.369	182.413	152.245	149.699	165.281	212.407	109.922	195.527	147.719	73.3192	204.842	154.331
GAB1	7.40734	19.481	12.9754	8.3166	17.1275	10.1586	6.9571	6.77568	7.54766	18.8853	5.12104	7.29945
GAC1	535.18	626.049	759.495	914.826	964.28	893.958	1172.97	785.01	1037.26	842.06	647.3	920.773
GAD1	1305.54	1748.86	1380.59	1892.49	1411.31	1623.53	1515.26	889.549	1269.09	1493.05	1305.87	1054.25
GAL1	2669.42	2161.51	2454.95	2155.85	2396.14	2293.08	3214.18	2648.32	3304.8	3560.43	3151.49	3051.17
GAL10	4052.74	4595.75	4004.22	3631.58	3748.36	3656.18	4757.27	5267.6	4403.52	4090.32	4603.82	4366.11
GAL11	581.476	468.43	511.232	493.451	528.385	367.557	839.027	453.002	659.882	315.495	271.415	541.202
GAL2	1350.91	1178.6	1867.6	1381.48	1636.54	1468.38	1793.54	1624.23	1965.63	1747.44	1787.24	2255.53
GAL3	2225.91	2573.27	2263.78	2134.59	2195.75	2317.09	4014.25	2889.34	3209.91	2612.83	2784.82	2937.51
GAL4	1411.1	1441.6	1626.25	1263.2	1319.68	1494.24	926.686	1023.13	1567.76	1443.06	1214.71	1176.25
GAL7	1240.73	1228.19	1087.34	1201.29	1140.69	1006.63	1406.73	1523.56	1953.77	1478.6	1822.07	1768.55
GAL80	1721.28	2539.62	1961.88	1649.46	1916.57	1619.84	2005.04	2267.92	2238.42	2108.48	2133.43	2105.37
GAL83	1128.69	1079.43	899.63	996.144	810.133	1074.97	1395.59	1409.34	1438.37	1236.43	1780.07	1343.1
GAP1	2894.42	2416.53	2894.39	2504.22	2563.14	2941.38	3029.12	2764.48	3794.32	3612.64	3274.39	3308.73
GAR1	119.443	109.802	209.337	175.573	180.696	259.507	82.0938	157.776	142.327	169.967	85.0093	193.957
GAS1	97.2213	77.9241	66.6072	82.2419	107.047	48.0226	33.3941	67.7568	52.8337	35.5487	41.9925	27.1122
GAS2	995.361	1365.44	1104.64	1217.92	1268.29	1181.17	907.206	1198.33	842.104	1053.13	1039.57	833.18
GAS3	811.104	531.301	778.526	727.24	696.234	467.296	384.032	498.496	562.84	585.443	524.395	788.34
GAS4	1264.8	1245.01	1326.95	1315.87	1240.03	1264.29	1191.06	1131.54	1168.81	1346.41	1315.08	1163.74
GAS5	756.474	768.615	923.85	712.455	929.169	733.267	1420.64	1444.19	1135.38	1380.85	1290.5	1026.09
GAT1	2434.24	2453.72	2448.03	2479.27	2289.1	2668.02	2002.25	2524.42	2450.83	1791.88	2300.37	2360.85
GAT2	1307.4	1251.21	1092.53	1061.75	1240.03	1129.45	648.402	1321.26	906.798	1345.3	988.361	1258.63
GAT3	218.516	182.413	170.411	243.954	300.588	193.937	192.016	467.522	408.652	466.577	392.272	346.202
GAT4	943.51	1083.85	1141.84	1160.63	1037.93	971.533	1966.08	1546.79	1380.14	1759.66	1425.7	1527.67
GBP2	1991.65	1713.44	1800.12	1878.63	1877.18	1893.2	2184.53	2088.84	2005.52	1926.3	1912.2	1614.22
GCD1	124.073	116.001	115.914	121.977	166.137	90.504	69.571	144.225	83.0243	56.6558	87.0577	100.107
GCD10	679.623	690.691	587.354	655.163	646.565	887.494	741.627	821.793	922.972	665.427	1004.75	1105.34
GCD11	78.703	62.8706	32.0061	34.1905	89.9196	41.558	52.874	40.6541	31.2689	87.7609	67.5977	58.3956
GCD14	119.443	156.734	102.073	123.825	116.467	131.139	80.7024	100.667	94.8849	144.417	119.832	139.732
GCD2	49.0736	55.7866	49.3066	78.5456	44.5316	61.8752	29.2198	80.3401	49.5989	109.979	72.7188	70.9089
GCD6	100.925	123.085	169.546	165.408	139.589	151.456	72.3539	124.866	156.344	152.193	129.05	139.732
GCD7	77.777	118.657	78.7176	60.0643	107.903	54.4871	77.9196	128.738	18.33	57.7667	45.0652	49.0106
GCG1	651.846	412.643	647.041	386.26	780.159	395.263	936.426	661.112	943.458	697.643	682.123	952.056
GCN1	1659.24	1600.99	1244.78	1187.43	1239.18	1243.97	2521.25	2372.45	2253.52	2125.15	2117.04	2275.34
GCN2	814.807	594.171	597.735	495.3	640.57	644.61	1490.21	1233.17	1706.85	1251.98	1620.3	1454.68
GCN20	3089.79	2886.73	2918.61	2498.68	2446.67	2657.86	4416.37	3126.49	4310.79	3925.91	3515.08	3159.62
GCN3	470.366	436.552	279.404	314.183	333.987	276.13	1021.3	899.229	701.933	578.777	1043.67	831.094
GCN4	361.108	417.071	337.361	302.17	244.924	445.132	488.389	442.355	501.381	676.536	471.136	245.053
GCN5	1655.54	1817.05	1898.74	1783.45	2080.14	1771.29	175.319	232.309	186.535	252.174	286.778	199.171
GCR1	669.438	626.935	559.673	748.494	560.071	527.325	573.265	625.298	618.909	1246.43	628.864	426.496
GCR2	686.105	705.744	825.237	935.155	808.42	886.57	648.402	318.457	619.987	396.59	422.998	329.518
GCS1	299.997	217.833	237.018	146.002	201.249	170.849	441.08	209.078	370.914	436.583	153.631	270.08
GCV1	1342.58	1577.08	884.924	1065.45	1133.84	1222.73	1028.26	1200.26	751.532	1022.03	965.828	1046.95
GCV2	1091.66	1577.96	1235.26	1326.04	1434.43	1219.96	1227.23	1139.28	1444.84	1276.42	1077.47	1170
GCV3	1620.36	1630.21	1700.65	1317.72	1364.21	1477.62	1760.15	1599.06	1404.94	1614.13	1032.4	1701.81
GCY1	472.218	495.881	426.459	527.642	465.013	528.248	218.453	497.528	390.322	383.26	326.722	468.207
GDA1	1323.14	1522.18	1531.97	1361.15	1606.56	1216.26	201.756	309.745	485.207	141.084	210.987	264.866
GDB1	2570.35	2219.95	2262.91	2242.71	2374.73	2398.36	2450.29	2070.45	2496.12	2437.31	2405.87	2150.21
GDE1	1441.65	1708.13	1784.55	1701.21	1613.41	1484.08	2237.4	1601	1599.03	1571.92	1712.48	1573.55
GDH1	788.881	718.141	811.397	734.633	727.064	790.525	926.686	1070.56	1648.63	1554.15	1302.79	885.319
GDH2	2175.91	2567.95	2365.85	2361.91	2116.11	2293.08	2920.59	2119.82	2153.24	2742.81	1979.79	2447.4
GDH3	6427.72	6048.86	6895.14	5237.61	6272.96	6616.95	9016.41	7872.37	9060.43	7078.64	7341.52	7757.23
GDI1	74.9993	68.1836	57.0919	109.964	96.7706	127.444	15.3056	87.1158	20.4865	28.8833	249.907	35.4545
GDS1	495.366	580.889	460.195	435.235	577.198	586.429	347.855	545.926	490.598	165.524	343.11	477.592
GDT1	329.627	372.796	300.165	313.259	398.215	546.718	281.067	757.908	203.787	423.252	302.141	352.459
GEA1	2248.13	2023.37	2326.06	2362.84	2297.66	2192.41	2540.73	2460.54	2214.7	2882.78	2408.94	2324.35
GEA2	2041.65	2145.57	1573.49	2183.57	2212.02	1633.69	1396.99	2003.66	1580.7	1228.65	1194.23	1954.17
GEF1	291.664	355.971	340.821	375.171	386.226	408.192	190.625	364.919	268.481	395.479	318.529	307.62
GEM1	2684.23	2669.79	2523.29	2202.97	2452.66	1928.29	2885.81	2648.32	3275.69	2649.49	3167.88	2915.61
GEP3	880.547	806.691	639.256	599.719	763.888	728.65	1369.16	945.691	920.815	1076.46	582.775	1261.76
GEP4	375.922	371.91	451.545	352.069	494.129	365.71	349.247	461.714	376.305	311.051	283.706	444.223
GEP5	1615.73	1593.02	1477.47	1318.64	1625.4	1452.68	1882.59	1448.06	1516	1501.93	1070.3	1639.25
GEP7	606.476	692.462	597.735	662.556	908.616	717.568	1006	728.869	769.862	1030.91	775.326	937.458
GET1	85.1844	146.108	96.8832	104.42	134.451	83.116	45.9169	118.09	36.6601	54.434	58.3799	84.465
GET2	378.7	621.622	561.404	742.949	500.124	439.591	397.946	371.694	598.422	477.686	713.873	732.03
GET3	644.438	545.469	775.931	829.812	587.475	603.976	676.23	555.605	598.422	479.908	447.579	619.41
GET4	539.81	563.179	470.576	621.897	837.537	664.928	385.424	362.015	472.268	606.55	406.611	496.362
GEX1	1025.92	812.89	726.624	793.773	880.356	780.367	1345.5	688.215	750.454	1260.87	932.03	951.014
GEX2	1907.39	2078.27	1807.91	2088.39	1990.22	1792.53	2736.92	1782	2020.62	2397.32	2361.82	2082.43
GFA1	73.1475	86.7791	71.7974	94.2548	84.7813	74.8044	29.2198	78.4042	31.2689	91.0936	93.203	59.4384
GFD1	201.85	183.299	129.754	303.094	117.324	324.152	136.359	123.898	195.161	163.302	149.534	94.8928
GFD2	3562.93	3033.73	3413.4	3327.56	3658.44	3945.24	5985.89	4488.4	4559.87	4719.09	5272.62	4764.45
GGA1	390.737	688.034	580.434	622.821	552.363	627.987	456.386	465.586	421.591	459.911	411.732	312.833
GGA2	1200.91	1076.77	659.152	954.561	953.148	1258.75	691.536	583.676	670.664	582.11	481.378	541.202
GGC1	25.9257	28.336	39.7913	61.9125	71.0793	42.4815	33.3941	68.7247	35.5818	96.6481	38.9199	23.9839
GIC1	1062.95	812.004	1002.57	622.821	737.341	821.001	90.4423	162.616	149.875	174.411	117.784	115.748
GIC2	501.847	541.927	456.735	516.553	583.193	485.767	114.096	245.86	278.185	227.734	310.335	187.7
GID7	2874.97	3459.65	3267.21	2542.11	3184.01	3036.5	3340.8	2533.13	2244.89	2110.7	1515.83	2766.49
GID8	703.697	1082.97	858.973	742.025	750.186	771.131	500.911	479.137	403.261	273.281	419.925	510.961
GIM3	470.366	187.726	376.287	289.233	402.497	211.484	121.054	158.744	178.987	126.642	111.639	230.454
GIM4	877.77	1255.64	826.102	689.354	643.139	845.936	994.866	1223.49	830.243	769.852	874.674	710.132
GIM5	619.439	810.233	619.36	547.971	752.755	700.021	827.895	739.517	784.957	464.355	613.501	614.196
GIN4	277.775	265.65	378.882	278.144	275.753	397.11	342.289	390.085	595.187	451.024	711.825	454.651
GIP1	1093.51	1061.72	1209.31	1020.17	1115	1117.45	1662.75	1328.03	1273.4	1365.29	1852.79	1630.9
GIP2	1748.13	1489.41	1749.95	1413.82	1566.31	1079.58	1764.32	1330.94	1415.73	1550.81	1529.14	1833.2
GIP3	2457.38	1822.36	1640.09	1687.35	1516.64	1891.35	1849.2	1952.36	2150.01	1802.99	1576.26	1621.52
GIP4	1917.57	1515.09	1446.33	1424.91	1747.87	1684.48	1579.26	1872.99	2219.01	1808.54	2067.88	2025.08
GIR2	423.144	378.994	465.385	372.399	339.982	199.478	635.879	376.534	756.923	502.126	560.242	546.416
GIS1	1168.51	1693.96	1694.59	1333.43	1131.27	1656.78	562.134	766.619	615.674	605.439	952.514	805.025
GIS2	394.441	381.651	294.975	354.842	545.512	287.212	551.003	345.559	460.408	501.015	240.689	491.148
GIS3	3369.41	2760.99	3242.13	3153.84	3353.57	3477.02	4563.86	4274.48	4729.15	4847.96	3982.12	4489.16
GIS4	2018.5	1591.25	1387.51	1401.81	1486.67	1543.19	1824.15	1865.25	1768.31	1518.6	1904	1873.87
GIT1	1233.32	1161.78	1101.18	1522.86	961.711	1071.27	1010.17	1024.09	1145.09	1476.38	1187.06	1348.31
GLC3	4975.88	3963.5	4843.29	4127.8	4367.52	3751.3	5397.32	4465.17	4271.98	4591.34	4018.99	3886.43
GLC7	39.8144	52.2446	34.6011	30.4942	35.9678	32.3229	12.5228	28.0707	5.39119	8.88718	7.16946	20.8556
GLC8	337.96	471.087	410.024	468.502	290.312	476.532	453.603	271.995	334.254	257.728	305.214	320.133
GLD1	1049.99	1187.46	689.428	961.953	861.515	910.582	1356.64	850.831	1150.48	634.322	842.923	725.774
GLE1	199.998	297.528	168.681	216.232	201.249	219.796	141.925	352.335	209.178	104.424	184.357	239.839
GLE2	54.6291	84.1226	125.429	88.7104	64.2283	65.5693	168.362	70.6606	109.98	71.0974	98.324	76.1228
GLG1	796.289	733.195	641.851	892.648	954.86	812.689	781.978	699.83	684.681	907.603	827.56	836.308
GLG2	776.845	736.737	820.912	726.316	652.559	742.503	986.517	750.164	679.29	1308.64	667.784	800.854
GLK1	4499.03	3691.65	4565.62	3798.84	3892.23	4286.01	5983.11	4076.05	4898.43	4766.86	6859.12	4532.96
GLN1	88.8881	105.375	89.0979	124.749	139.589	120.98	76.5281	140.353	81.9461	132.197	136.22	157.459
GLN3	585.18	874.875	819.182	832.584	645.708	780.367	1541.69	1164.45	1416.8	1463.05	1727.84	912.431
GLN4	89.814	143.451	82.1777	156.167	125.887	132.986	141.925	122.93	66.8507	83.3173	115.736	110.534
GLO1	2187.94	2312.04	2232.64	1955.32	1725.6	2447.3	4988.24	2545.72	2523.08	3413.79	2966.11	3296.22
GLO2	549.995	484.369	305.355	554.44	409.348	377.716	306.113	311.681	320.237	368.818	456.797	381.657
GLO3	513.884	388.735	821.777	861.23	600.32	386.951	506.477	466.554	717.028	481.018	292.924	579.785
GLO4	1810.17	1440.71	1392.7	1660.55	1359.93	1852.56	2386.29	1563.25	1685.29	1795.21	1614.15	1845.72
GLR1	888.881	1130.78	830.427	960.105	762.175	1164.55	608.051	939.883	695.463	334.38	804.003	1007.32
GLT1	3908.3	3424.23	4085.53	4304.3	4052.38	3657.1	4448.37	3737.27	4302.17	3638.19	4115.27	4272.26
GLY1	650.92	607.454	569.189	729.088	642.283	616.905	73.7453	261.347	233.978	336.602	179.236	338.903
GMC1	3258.3	3069.15	3203.2	2336.96	2890.27	2763.14	2576.91	2385.04	3242.26	3429.34	2452.98	2767.53
GMC2	157.406	324.979	419.539	403.817	380.231	362.94	356.204	384.278	501.381	183.298	451.676	200.213
GMH1	299.071	269.192	326.981	373.323	473.576	379.563	368.726	507.208	411.887	596.552	400.465	587.084
GNA1	71.2956	78.8096	71.7974	84.09	53.9517	46.1755	101.574	88.0838	105.667	69.9865	95.2514	90.7217
GND1	162.036	177.986	159.165	243.954	220.089	170.849	198.973	193.591	388.166	335.491	481.378	378.528
GND2	1124.06	943.059	1003.43	1318.64	1031.08	764.667	1242.54	1251.56	1443.76	1179.77	1327.37	873.848
GNP1	1612.02	1385.81	1737.84	1688.27	1795.82	1470.23	1086.7	1210.91	751.532	808.733	924.86	848.821
GNT1	559.254	378.109	498.256	307.714	464.156	297.37	180.885	368.79	269.559	227.734	314.432	212.727
GON7	64.8142	120.428	156.57	137.686	104.478	168.079	109.922	87.1158	143.406	166.635	148.51	125.133
GOR1	679.623	1163.55	889.249	780.836	913.754	665.851	1096.44	880.838	1023.25	885.385	1172.72	872.805
GOS1	261.109	174.444	139.27	156.167	202.961	57.2577	75.1367	132.61	286.811	281.057	145.438	169.973
GOT1	358.33	469.316	425.594	419.526	304.87	327.846	196.19	378.47	362.288	578.777	510.056	332.646
GPA1	274.997	216.062	310.545	328.044	286.886	273.359	1203.58	1852.66	1352.11	1323.08	2275.79	1085.53
GPA2	1101.84	1082.97	1098.59	1593.09	1126.14	1303.07	1774.06	1857.5	2492.89	1918.52	3014.24	1673.66
GPB1	1350.91	1032.49	1231.8	961.953	1027.65	1084.2	1285.67	1060.88	975.805	614.326	502.886	1698.69
GPB2	1097.21	983.792	1347.71	1423.99	1121.85	901.346	2185.92	2396.65	1118.13	1180.88	1074.39	3291.01
GPC1	522.217	483.484	580.434	498.072	390.508	392.492	425.775	900.197	412.965	379.927	446.555	374.357
GPD1	1399.06	1507.12	1204.12	1521.94	1570.6	1275.37	2216.53	1768.45	1663.72	2017.39	1926.54	2329.57
GPD2	1719.43	2155.31	2090.77	1513.62	1803.53	1974.47	1591.79	1872.99	1740.28	1877.42	2148.79	1776.89
GPG1	206.48	267.421	262.104	128.445	220.945	289.982	288.024	420.092	176.831	486.573	337.989	260.695
GPH1	1690.72	1783.4	1776.77	1535.8	1888.31	1956.92	1796.32	2256.3	1447	1605.25	2014.62	1914.54
GPI1	205.554	106.26	126.294	204.219	99.3397	144.068	37.5684	96.7954	45.286	92.2045	55.3072	23.9839
GPI10	83.3326	104.489	118.509	120.129	107.903	92.3511	59.8311	82.2761	88.4155	41.1032	113.687	58.3956
GPI11	53.7032	44.2751	84.7728	51.7477	62.5155	94.1981	43.134	28.0707	29.1124	85.5391	41.9925	31.2833
GPI12	37.9626	29.2215	26.8159	41.583	29.1168	38.7874	173.928	33.8784	77.6331	11.109	33.7989	49.0106
GPI13	141.665	184.184	137.54	139.534	124.175	130.215	62.6139	142.289	50.6772	118.866	82.9609	94.8928
GPI14	63.8883	123.085	97.7482	82.2419	83.9249	87.7335	114.096	159.712	92.7285	193.296	105.493	59.4384
GPI15	57.4069	53.1301	49.3066	79.4697	54.8081	60.0282	43.134	50.3336	48.5207	57.7667	133.147	89.6789
GPI16	78.703	110.688	82.1777	123.825	89.9196	118.209	111.314	101.635	90.572	101.092	135.195	55.2672
GPI17	128.702	169.131	116.779	202.371	277.466	191.167	122.445	241.988	143.406	119.977	148.51	113.663
GPI18	98.1472	100.947	91.693	114.584	145.584	96.9686	84.8767	104.539	160.657	53.3231	104.469	116.791
GPI19	174.998	176.215	224.907	231.017	113.898	148.685	352.029	190.687	147.719	227.734	286.778	298.235
GPI2	162.961	81.4661	160.03	68.3809	113.898	69.2633	20.8713	78.4042	31.2689	26.6615	47.1136	69.8661
GPI8	119.443	137.253	230.098	121.977	126.744	324.152	144.708	60.0131	198.396	96.6481	120.857	138.689
GPM1	45.3699	65.5271	144.46	114.584	81.3558	91.4276	122.445	107.443	50.6772	79.9846	98.324	37.54
GPM2	1549.06	1422.11	1343.39	1212.38	1452.42	967.839	1317.68	1294.15	1298.2	1201.99	1542.46	1279.49
GPM3	1149.99	1236.16	1211.9	827.039	867.51	1053.73	1374.72	969.889	942.38	682.091	1215.74	942.671
GPN2	96.2954	76.1531	90.828	80.3938	100.196	60.9517	107.139	86.1479	171.44	136.64	83.9851	177.272
GPN3	25.9257	24.794	19.0306	22.1776	25.6913	38.7874	6.9571	33.8784	7.54766	11.109	10.2421	11.4706
GPP1	362.96	474.629	576.974	622.821	691.953	862.559	788.936	1032.81	887.39	603.217	812.197	876.976
GPP2	556.476	628.706	695.483	501.768	472.72	496.849	889.118	741.452	570.388	712.085	608.38	667.378
GPR1	603.698	872.218	655.692	791.001	813.558	643.687	581.614	801.466	1089.02	1055.35	1112.29	821.709
GPT2	1829.61	1711.67	1697.19	1768.66	1328.24	1574.59	1559.78	1867.18	2193.14	1884.08	1823.09	1797.75
GPX1	671.29	855.394	632.336	635.758	750.186	548.565	862.681	814.049	838.869	482.129	643.203	1052.16
GPX2	316.664	524.217	320.061	460.185	323.71	518.09	116.879	192.623	348.271	51.1013	280.633	184.572
GRC3	78.703	94.7486	89.0979	106.268	111.329	121.903	66.7882	97.7633	66.8507	28.8833	77.8398	69.8661
GRE1	674.994	657.042	981.807	606.188	863.228	712.95	1026.87	900.197	972.571	967.591	859.311	957.27
GRE2	675.92	579.118	499.121	520.249	610.597	445.132	719.364	573.996	579.014	495.46	534.637	834.223
GRE3	693.512	573.805	813.127	669.024	494.129	514.395	594.137	614.651	654.49	613.215	815.27	618.367
GRH1	536.106	920.921	854.648	811.33	618.304	900.423	751.367	637.881	740.749	918.712	927.933	1346.23
GRR1	821.289	599.484	981.807	652.391	905.19	802.531	811.198	653.369	541.275	447.692	610.428	330.561
GRS1	16.6665	15.939	17.3006	25.8739	13.702	15.6997	18.0885	47.4297	51.7554	9.99807	16.3873	30.2406
GRS2	1808.32	1621.35	1606.36	1512.7	1490.1	1678.94	2294.45	1708.44	2349.48	2194.02	2361.82	2427.59
GRX1	300.923	372.796	384.073	350.221	281.748	304.759	335.332	411.38	644.786	208.849	314.432	232.54
GRX2	112.962	133.711	132.349	155.243	221.802	96.9686	104.357	63.8849	45.286	131.086	102.421	95.9356
GRX3	445.366	229.345	342.551	309.562	382.8	303.835	385.424	501.4	465.799	369.929	441.434	483.849
GRX4	884.251	634.019	583.029	683.809	706.511	902.27	659.533	743.388	817.304	683.202	715.922	803.982
GRX5	262.035	361.284	278.539	158.015	102.765	225.337	137.751	375.566	252.308	89.9827	132.123	226.283
GRX6	640.735	533.957	590.814	489.755	468.438	552.259	684.579	779.203	531.571	435.472	859.311	822.752
GRX7	559.254	720.798	789.771	393.652	584.049	724.956	1054.7	549.798	538.041	407.699	522.346	570.4
GRX8	62.9624	37.191	84.7728	113.66	81.3558	78.4984	151.665	58.0772	38.8166	97.759	20.4842	40.6683
GSC2	5655.5	5274.04	5357.99	5405.79	4816.26	5520.75	5333.32	4756.52	4139.36	4662.44	4923.37	5272.29
GSF2	403.7	523.331	410.889	381.639	284.317	457.138	413.252	451.066	595.187	375.483	674.953	655.907
GSH1	620.365	1075	767.28	662.556	764.745	825.619	1072.79	792.754	1129.99	1052.02	989.385	989.596
GSH2	563.884	665.011	607.25	640.378	762.175	608.594	340.898	549.798	534.806	487.684	485.475	494.277
GSM1	1010.18	689.805	640.986	753.114	774.165	928.128	706.842	1040.55	825.93	738.747	748.696	864.463
GSP1	8.33326	15.0535	14.7055	31.4183	23.9786	24.9348	6.9571	24.1988	5.39119	8.88718	14.3389	10.4278
GSP2	286.108	309.925	313.14	362.234	179.839	267.818	118.271	251.668	152.032	238.843	201.769	101.149
GSY1	3825.89	3769.58	3204.93	3543.79	3189.15	3368.97	4826.84	3657.9	4076.82	3890.36	4622.25	4298.33
GSY2	1095.36	1341.53	1940.26	1668.86	1419.02	1259.67	1314.89	1307.71	1105.19	1355.29	964.804	971.869
GTB1	1367.58	914.723	1148.76	1149.54	1050.77	1181.17	1561.17	1367.72	1128.92	938.708	799.907	1374.38
GTF1	297.219	185.955	221.447	219.928	219.232	216.102	428.558	330.072	138.014	201.072	158.752	234.625
GTO1	862.955	580.003	533.723	826.115	810.989	807.148	843.201	573.029	410.809	521.011	567.411	595.426
GTO3	3401.82	3120.51	3594.19	3019.85	3361.28	3325.56	2748.06	2968.71	2863.8	2248.46	2940.5	2540.21
GTR1	319.441	320.551	371.097	417.678	228.653	281.671	185.059	356.207	421.591	456.579	467.039	250.267
GTR2	172.221	232.887	201.552	250.422	295.45	362.016	418.818	290.386	313.767	367.707	293.948	266.951
GTS1	1641.65	1927.74	1849.43	1865.69	1674.22	2028.95	1486.04	1898.16	1720.87	1519.71	1821.04	1359.78
GTT1	437.959	396.704	449.815	425.995	448.742	444.209	439.689	368.79	526.18	635.433	501.862	381.657
GTT2	1108.32	1221.11	1306.19	1153.23	1242.6	1587.51	1561.17	1081.2	1450.23	1939.63	1676.63	1513.07
GTT3	904.621	824.401	835.618	979.51	1018.23	867.177	1127.05	624.33	962.866	1027.58	1176.82	1205.45
GUA1	87.0362	102.718	63.1471	89.6344	85.6377	89.5805	86.2681	96.7954	30.1907	34.4378	56.3315	45.8822
GUD1	953.695	912.066	684.238	665.328	865.797	1010.32	935.035	1059.91	779.566	978.7	868.529	1264.89
GUF1	619.439	626.049	660.882	940.7	820.409	653.846	594.137	646.593	471.19	624.324	512.104	590.212
GUK1	44.444	23.023	58.8219	24.9498	27.4041	13.8527	6.9571	15.4873	11.8606	8.88718	14.3389	11.4706
GUP1	284.257	395.819	473.171	470.35	389.652	582.735	484.214	409.444	486.285	211.07	167.97	239.839
GUP2	1428.69	1431.86	1638.36	1120.89	1352.22	1346.48	1440.12	1406.44	1390.93	1042.02	1238.27	1195.02
GUS1	165.739	122.199	93.4231	118.281	96.7706	87.7335	68.1796	107.443	164.97	183.298	111.639	128.262
GUT1	2724.05	2873.45	2591.63	2661.31	2133.23	2564.59	2841.28	3217.48	3135.52	3110.51	3438.27	3086.62
GUT2	1702.76	1349.5	2198.9	2050.5	1947.4	1836.86	2242.97	2346.32	1982.88	2551.73	2166.2	2335.82
GVP36	775.919	986.448	839.078	717.076	705.655	965.992	595.528	623.362	622.143	907.603	713.873	699.704
GWT1	62.9624	89.4356	94.2881	139.534	160.999	108.974	97.3994	118.09	104.589	135.529	56.3315	110.534
GYL1	824.992	831.485	848.593	876.015	886.35	964.145	1075.57	735.645	1159.11	969.813	1086.68	944.757
GYP1	897.214	483.484	538.913	610.808	685.102	691.71	461.952	693.055	363.366	556.559	335.94	489.063
GYP5	1383.32	1598.33	1535.43	1236.4	1150.97	1044.49	1755.97	1203.17	1125.68	917.601	1267.97	1394.19
GYP6	970.361	1032.49	875.409	949.016	935.164	770.208	873.812	964.082	751.532	782.072	672.905	800.854
GYP7	1105.55	745.592	956.722	1321.42	1085.89	1195.02	1115.92	1010.54	1049.13	1122.01	1192.18	1047.99
GYP8	1368.51	1052.86	1503.42	1424.91	1461.84	1378.8	1726.75	1373.53	1885.84	1865.2	1443.11	1602.75
GZF3	550.921	587.973	529.397	681.037	574.629	594.741	332.55	738.549	484.129	642.099	482.402	776.87
HAA1	3135.16	2437.78	3144.38	3097.47	2790.93	3009.72	4458.11	4315.14	4447.73	4328.06	4131.66	4055.36
HAC1	325.923	417.956	273.349	294.777	293.737	323.229	197.582	269.091	184.379	105.535	115.736	165.802
HAL1	1457.39	1301.69	852.053	1196.67	1080.75	1180.25	950.34	1222.53	629.691	757.632	1016.01	727.859
HAL5	621.29	809.348	963.642	1100.56	956.573	1026.94	1447.08	1050.23	1344.56	1208.66	1069.27	1244.03
HAL9	1604.61	1716.99	1602.9	1774.21	1474.68	1476.69	1211.93	1565.18	1864.27	1285.31	1293.58	1749.78
HAM1	627.772	547.24	553.618	755.886	486.422	603.052	300.547	654.337	498.146	219.958	361.546	225.24
HAP1	4187.92	4158.31	4233.45	4612.02	4334.12	4745	2560.21	2597.02	2963	3251.6	2718.25	2380.66
HAP2	891.658	658.813	824.372	554.44	769.883	870.871	445.255	530.439	715.95	755.41	1026.26	903.046
HAP3	160.184	415.3	205.877	192.206	218.376	280.747	414.643	268.123	470.112	264.394	294.972	311.791
HAP4	1115.73	721.683	1090.8	1151.39	1111.58	913.352	498.129	879.87	977.962	1193.1	831.657	903.046
HAP5	1065.73	1166.2	1068.31	1240.1	1297.41	1538.57	1832.5	1129.6	1318.68	1351.96	1175.79	1217.96
HAS1	32.4071	55.7866	48.4416	56.3681	65.0846	65.5693	45.9169	47.4297	22.643	95.5372	40.9683	50.0534
HAT1	983.324	770.386	723.164	952.713	608.028	768.361	722.147	682.407	685.759	790.959	916.666	707.004
HAT2	649.068	771.271	697.213	832.584	433.327	802.531	1171.58	726.933	756.923	947.595	912.57	743.501
HBN1	377.774	544.583	518.152	434.311	369.098	289.059	400.729	741.452	507.85	307.719	588.92	408.769
HBS1	1037.95	1166.2	973.157	913.902	1287.99	974.304	502.303	1252.53	1134.31	1287.53	910.521	1127.24
HBT1	3382.38	2835.37	3387.45	3359.91	2975.91	3105.77	3443.77	2601.86	4213.75	3419.34	4083.52	3158.57
HCA4	220.368	267.421	177.331	166.332	172.988	129.291	140.533	233.277	169.283	214.403	194.6	117.834
HCH1	228.702	354.2	310.545	392.728	456.449	264.124	520.391	414.284	487.363	605.439	444.506	465.079
HCM1	1433.32	1295.49	1497.36	1178.18	1237.46	1054.65	1330.2	984.409	1060.99	730.97	804.003	1017.75
HCR1	298.145	189.497	179.926	226.396	276.61	142.221	171.145	131.642	146.64	183.298	59.4041	157.459
HCS1	2335.16	1431.86	1706.7	1722.46	1994.5	2028.03	1428.99	2086.91	1906.32	1842.98	2014.62	2036.55
HDA1	1146.29	1709.9	1269	1460.02	1444.71	1114.68	2210.97	1456.77	2318.21	1576.36	1840.5	1948.95
HDA2	452.774	567.606	486.146	335.436	552.363	585.506	296.373	293.29	500.302	344.378	383.054	496.362
HDA3	423.144	726.111	735.274	620.973	904.334	619.676	694.319	800.498	1260.46	1197.55	1030.35	852.993
HED1	411.107	469.316	538.913	476.818	391.364	352.781	214.279	671.76	489.52	373.261	528.491	496.362
HEF3	3130.53	3432.2	3557.86	3068.82	3262.8	2849.95	4751.7	4185.43	3877.34	3110.51	3816.2	4048.06
HEH2	482.403	477.285	567.459	493.451	439.321	456.214	141.925	509.144	408.652	471.02	490.596	347.245
HEK2	769.437	839.455	1093.4	629.289	756.181	998.315	875.204	808.241	597.344	531.009	859.311	852.993
HEL1	1697.21	1708.13	1706.7	1967.34	1455.84	1574.59	2319.5	2066.58	1704.69	1673.01	2621.97	2151.25
HEL2	442.588	429.468	561.404	480.515	554.076	459.908	674.839	521.727	780.644	904.27	587.896	453.608
HEM1	108.332	106.26	97.7482	188.51	104.478	164.385	288.024	141.321	92.7285	143.306	116.76	172.058
HEM12	129.628	134.596	139.27	167.256	144.728	198.555	111.314	250.7	274.951	91.0936	180.261	193.957
HEM13	18.5183	23.9085	47.5766	45.2793	18.8403	29.5523	125.228	48.3977	92.7285	96.6481	21.5084	36.4972
HEM14	595.365	735.851	820.047	722.62	682.532	887.494	1100.61	1151.86	1122.45	903.159	706.704	923.901
HEM15	351.849	271.849	442.895	288.309	311.721	353.705	503.694	436.547	294.359	359.931	288.827	478.635
HEM2	75.9252	121.314	96.0182	134.914	142.159	85.8865	454.995	218.758	442.078	352.154	260.149	225.24
HEM25	868.51	576.461	637.526	648.695	851.239	680.627	943.383	648.529	747.219	481.018	630.912	869.677
HEM3	162.961	86.7791	115.049	95.1788	106.191	113.592	310.287	99.6992	171.44	166.635	145.438	86.5506
HEM4	271.294	198.352	230.963	333.588	253.488	182.855	276.893	346.527	302.985	223.29	265.27	284.678
HER1	1012.03	1074.11	1084.75	1042.35	954.86	1207.95	1467.95	1159.61	1131.07	1207.55	1002.7	1131.41
HER2	462.959	380.765	412.619	329.892	273.184	523.631	794.501	514.951	544.51	527.676	547.951	584.999
HES1	712.956	755.332	488.741	525.794	531.81	710.18	680.405	412.348	494.911	313.273	461.918	594.384
HFA1	2979.6	3166.55	2888.33	2852.59	3118.07	2451	1986.95	2451.83	2481.03	2149.59	1695.06	2487.03
HFD1	849.992	676.523	718.839	762.355	852.095	947.522	1198.01	639.817	762.314	703.198	590.968	742.458
HFI1	870.362	888.158	696.348	685.657	867.51	763.743	485.606	372.662	460.408	128.864	228.398	224.197
HFM1	1685.17	1569.99	1699.78	1681.8	1953.4	1378.8	1140.96	1219.62	1566.68	1744.11	1899.91	1525.58
HGH1	324.071	368.368	437.704	454.641	455.593	386.027	311.678	302.969	262.012	224.401	217.132	248.181
HHF1	177.776	141.68	86.5029	182.965	153.291	152.379	48.6997	135.514	33.4254	106.646	171.043	68.8234
HHF2	390.737	264.765	273.349	271.676	231.222	309.376	239.324	206.174	352.584	216.625	289.851	201.256
HHO1	934.251	753.561	827.832	601.567	746.761	945.675	868.246	604.971	867.981	836.506	1000.65	811.281
HHT1	444.44	530.415	372.827	459.261	534.379	352.781	356.204	625.298	498.146	589.886	702.607	478.635
HHT2	395.367	380.765	356.392	377.943	284.317	361.093	307.504	575.932	328.863	443.248	462.942	545.373
HHY1	3067.56	2503.31	2995.59	2920.97	2541.73	2613.54	3638.57	2700.59	3820.2	2500.63	3372.72	3164.83
HIF1	1437.95	1674.48	1797.53	1835.2	1862.62	1922.75	2244.36	1966.88	1951.61	1840.76	2223.56	2124.14
HIM1	285.183	611.881	237.018	241.181	217.52	361.093	94.6166	323.296	228.586	386.592	195.624	167.887
HIP1	177.776	175.329	205.012	208.839	102.765	137.603	704.059	1055.07	1100.88	868.722	895.158	1111.6
HIR1	1194.43	1517.75	1101.18	1632.83	1442.14	1367.72	1700.32	1518.72	1392.01	1243.09	1556.8	1694.51
HIR2	486.107	509.163	493.931	487.907	545.512	608.594	610.834	507.208	678.212	763.186	571.508	695.533
HIR3	614.809	791.638	636.661	938.852	1150.97	736.962	784.761	1112.18	841.026	794.291	1023.18	738.287
HIS1	1337.02	2088.01	1334.74	1681.8	1467.83	1399.12	1772.67	995.056	1076.08	1285.31	997.579	1086.57
HIS2	1912.95	1722.3	2011.19	1679.95	2296.8	2088.06	1518.04	861.479	1043.73	849.836	1061.08	1098.05
HIS3	427.774	525.102	651.366	483.287	461.587	687.092	1775.45	1445.15	1927.89	2071.82	1811.82	1630.9
HIS4	4252.74	4108.72	4375.31	3862.6	4549.93	4152.1	2016.17	2382.13	2574.83	2137.37	2069.92	2122.05
HIS5	1401.84	953.685	1182.49	1167.1	876.93	1110.98	580.222	473.329	685.759	542.118	645.251	528.689
HIS6	1855.54	1906.48	1538.89	1855.53	2138.37	2093.6	1096.44	1869.12	1347.8	915.379	1310.99	1204.41
HIS7	1149.99	854.508	1199.79	920.37	1273.43	1051.88	756.933	638.849	464.721	642.099	674.953	945.8
HIT1	133.332	371.025	193.766	257.815	255.2	371.251	566.308	355.239	435.608	332.158	282.681	322.218
HKR1	2237.94	1508.89	1522.45	2147.53	1903.73	1888.58	1522.21	1870.09	1520.32	1563.03	2532.87	1669.49
HLJ1	337.034	589.744	630.606	688.43	439.321	417.427	727.713	577.868	685.759	445.47	590.968	677.806
HLR1	536.106	420.613	477.496	434.311	383.657	566.112	384.032	383.31	331.019	511.013	410.708	698.661
HMF1	181.48	126.627	237.018	234.713	256.913	208.713	279.676	356.207	278.185	121.088	261.173	307.62
HMG1	2474.98	2653.85	2429	2111.49	2225.72	2342.95	1760.15	1826.53	2172.65	1337.52	1731.94	1862.4
HMG2	1924.98	1217.56	1627.98	1740.94	1898.59	1679.87	1601.53	1238.98	1337.01	1310.86	1285.38	1404.62
HMI1	656.475	947.486	966.237	822.419	842.675	816.383	602.485	755.004	848.573	1009.81	955.586	971.869
HMLALPHA1	580.55	511.82	551.888	348.373	506.975	402.651	12.5228	147.129	119.684	112.201	107.542	107.406
HMLALPHA2	28.7034	36.3055	10.3803	14.7851	23.1222	23.0878	23.6542	76.4683	65.7725	39.9923	58.3799	84.465
HMO1	414.811	736.737	588.219	390.88	635.432	510.701	470.3	383.31	471.19	546.561	224.302	381.657
HMRA1	13.8888	16.8245	45.8465	24.9498	10.2765	29.5523	54.2654	385.246	252.308	357.709	161.825	237.753
HMRA2	13.8888	21.252	7.78526	22.1776	26.5477	12.0056	6.9571	51.3015	37.7383	28.8833	20.4842	37.54
HMS1	1430.54	1173.29	1433.35	1447.09	1397.61	1183.94	982.343	1471.29	1081.47	912.047	1382.68	1017.75
HMS2	811.104	795.18	1161.73	1029.41	844.388	1059.27	674.839	1010.54	1236.74	746.523	972.998	870.72
HMT1	1610.17	883.73	1239.59	1154.16	1280.28	1317.85	787.544	996.992	521.867	682.091	660.614	1084.49
HMX1	957.398	703.088	810.532	905.585	511.257	565.189	793.11	676.6	715.95	686.534	546.927	758.1
HNM1	1390.73	1005.93	1283.7	926.839	1325.67	966.916	950.34	891.485	705.168	1003.14	786.592	1000.02
HNT1	268.516	336.49	294.11	192.206	374.237	259.507	453.603	397.829	278.185	424.363	199.721	538.074
HNT2	437.959	556.095	491.336	598.795	543.799	503.313	677.622	471.393	325.628	795.402	545.903	539.116
HNT3	195.369	326.75	211.932	279.068	357.109	302.912	204.539	201.334	367.679	173.3	276.536	391.042
HO	722.215	790.752	1052.74	868.622	961.711	1024.17	1008.78	946.659	959.632	690.978	1074.39	929.115
HOC1	488.884	484.369	345.146	383.488	392.221	468.22	230.976	171.328	155.266	267.726	85.0093	122.005
HOF1	1285.17	842.997	1070.04	973.966	1260.59	1170.09	1732.32	1219.62	1069.61	1004.25	1376.54	1655.93
HOG1	1876.83	1406.18	1230.07	1109.8	1413.02	1088.82	4850.49	2841.91	4187.88	4178.08	2820.67	2589.22
HOL1	1464.8	1881.69	1391.83	1385.18	1573.16	1407.43	1612.66	1902.03	1517.08	1211.99	1270.02	1541.23
HOM2	532.402	445.407	371.097	550.744	304.014	394.339	534.306	205.206	250.151	266.615	271.415	232.54
HOM3	1034.25	1294.6	1271.59	1263.2	1071.33	1009.4	1051.91	981.505	903.563	659.873	814.246	957.27
HOM6	302.775	301.07	339.091	378.867	344.264	287.212	264.37	341.688	363.366	448.802	425.046	452.566
HOP1	568.513	567.606	478.361	455.565	492.417	594.741	236.542	453.002	305.141	610.993	432.216	279.465
HOP2	367.589	507.392	311.41	431.539	440.178	388.798	343.681	558.509	943.458	493.238	811.173	509.919
HOR7	7.40734	18.5955	7.78526	14.7851	47.1007	16.6232	6.9571	6.77568	5.39119	5.55449	5.12104	5.21389
HOS1	952.769	829.714	928.176	1180.96	1048.21	1171.01	921.12	1024.09	946.693	903.159	1178.86	1552.7
HOS2	1721.28	1309.66	1574.35	1320.49	1699.91	1164.55	1630.75	1670.69	2020.62	1726.33	1654.1	1819.65
HOS3	1235.17	889.929	906.55	766.051	1174.09	1115.6	1313.5	877.934	1452.39	1540.81	1155.31	1157.48
HOS4	2838.86	2332.41	2465.33	2809.16	2516.89	2647.71	3219.75	3623.05	3396.45	3238.27	3541.71	3445.34
HOT1	1104.62	1130.78	1181.63	1328.81	1034.5	1054.65	691.536	1156.7	1062.06	1084.24	953.538	1020.88
HOT13	823.14	434.781	775.066	530.414	583.193	804.378	525.957	340.72	428.06	463.244	455.773	539.116
HPA2	502.773	504.736	529.397	529.49	464.156	492.231	673.448	407.508	401.104	740.968	624.767	611.068
HPA3	1259.25	1085.62	1140.11	1026.64	1030.22	991.85	1602.92	1179.94	1452.39	1325.3	1195.25	1299.3
HPC2	220.368	403.788	372.827	310.486	352.827	363.863	157.231	335.88	237.212	267.726	305.214	295.106
HPF1	740.734	795.18	796.691	653.315	626.868	709.256	307.504	959.242	587.64	301.053	503.91	644.437
HPM1	713.882	599.484	749.98	581.238	757.037	597.511	1049.13	571.093	750.454	715.418	646.275	635.052
HPR1	447.218	297.528	465.385	375.171	335.7	347.24	232.367	285.546	281.42	365.485	319.553	252.352
HPT1	552.773	340.918	497.391	524.87	489.848	218.872	386.815	195.527	313.767	232.178	183.333	198.128
HRB1	7482.34	7057.44	7830.24	6758.62	7086.52	6870	9717.68	9680.5	11788.4	10451.3	12060.1	9718.69
HRD1	1371.28	2111.03	2217.07	1964.57	1872.9	1639.23	3169.66	2895.15	3209.91	2993.87	3657.45	3249.3
HRD3	1141.66	1055.52	1052.74	956.409	895.77	1129.45	1323.24	1238.98	1317.61	1317.52	1372.44	1299.3
HRI1	299.071	423.269	235.288	291.081	342.551	297.37	265.761	233.277	262.012	293.277	166.946	209.598
HRK1	829.622	895.242	1089.07	887.104	1068.76	1195.02	858.507	933.107	1124.6	834.284	844.972	1034.44
HRP1	74.0734	74.3821	45.8465	64.6847	99.3397	87.7335	47.3083	127.77	58.2248	33.3269	96.2756	37.54
HRQ1	1382.39	1607.18	1455.84	1401.81	1874.61	1351.1	1413.68	1413.21	1733.81	1588.58	1686.87	1649.67
HRR25	283.331	350.658	181.656	323.423	312.578	297.37	179.493	333.944	230.743	198.851	496.741	402.512
HRT1	42.5922	59.3286	56.2269	67.4569	53.9517	58.1812	96.008	72.5965	70.0855	157.747	95.2514	96.9784
HRT3	787.956	485.255	499.121	353.917	646.565	532.866	576.048	720.157	568.231	764.297	477.281	461.951
HSC82	1492.58	1252.1	1166.06	1232.7	1464.4	1166.39	1527.78	1158.64	1347.8	949.817	1119.46	1346.23
HSE1	3527.74	3908.6	3850.24	3650.06	3547.97	3477.02	3709.53	3028.73	3696.2	3599.31	3382.96	3383.82
HSF1	3557.37	3966.16	5321.66	4016.92	3553.11	4100.39	6364.36	7494.86	5442.94	6778.69	5939.38	6453.75
HSH155	404.626	394.933	394.453	364.082	315.147	368.481	246.281	259.412	265.247	239.954	330.819	460.908
HSH49	67.592	68.1836	43.2514	19.4054	51.3826	25.8583	15.3056	39.6861	25.8777	19.9961	27.6536	18.77
HSK3	21.2961	14.168	17.3006	33.2664	23.9786	26.7818	51.4826	18.3911	23.7212	27.7724	27.6536	32.3261
HSL1	968.509	853.623	1109.83	927.763	1084.17	1103.6	360.378	365.886	313.767	298.831	363.594	453.608
HSL7	848.14	828.829	1016.41	768.823	1313.68	897.652	416.035	218.758	347.193	234.399	240.689	296.149
HSM3	584.254	655.271	499.121	438.007	486.422	452.52	418.818	396.861	268.481	504.347	525.419	395.213
HSP10	14.8147	51.3591	7.78526	38.8108	30.8296	32.3229	19.4799	16.4552	20.4865	33.3269	25.6052	15.6417
HSP104	3396.26	3246.25	3009.43	3677.78	3540.26	3573.99	5760.48	4775.88	4979.3	4559.12	5033.98	4593.44
HSP12	1057.4	1003.27	712.783	714.303	905.19	916.123	635.879	1022.16	1160.18	633.211	1204.47	938.5
HSP150	128.702	127.512	121.104	84.09	201.249	84.963	6.9571	60.0131	11.8606	15.5526	21.5084	16.6845
HSP26	1040.73	681.836	974.022	835.356	922.318	1021.4	845.984	742.42	1219.49	860.945	801.955	738.287
HSP30	2112.94	2080.93	2209.28	2145.68	1529.49	1845.17	2717.44	2348.26	2047.57	2075.16	2109.87	1933.31
HSP31	404.626	293.101	372.827	318.803	305.727	234.572	503.694	330.072	224.273	449.913	269.367	327.432
HSP32	668.512	717.256	701.538	786.381	733.915	770.208	616.399	495.592	613.517	522.122	678.026	792.511
HSP33	1613.87	841.226	849.458	908.357	930.882	853.324	997.649	624.33	752.61	728.749	745.624	864.463
HSP42	462.959	496.766	650.501	558.136	500.124	627.064	804.241	701.766	671.742	842.06	503.91	576.656
HSP60	119.443	93.8631	81.3127	94.2548	111.329	23.0878	83.4852	99.6992	79.7896	77.7628	96.2756	37.54
HSP78	2226.83	2126.09	2254.26	1813.94	2033.04	2119.46	3193.31	1629.07	2592.08	1948.51	1416.48	1886.39
HSP82	2455.53	2045.51	2059.63	2181.72	1979.09	2596.91	2222.1	2574.76	1933.28	1862.97	2033.05	2377.53
HST1	1224.99	956.341	839.078	850.141	900.052	672.316	871.029	728.869	792.505	902.049	782.495	763.314
HST2	3355.52	3732.39	3597.65	3026.32	3250.81	3501.95	5533.68	4292.87	4697.88	4156.98	4537.24	4392.18
HST3	1086.1	930.662	983.537	863.078	839.249	822.848	688.753	835.344	962.866	920.934	958.659	667.378
HST4	613.883	582.66	621.09	607.112	457.305	380.486	538.48	523.663	628.613	528.787	418.901	548.501
HSV2	349.997	443.636	210.202	434.311	465.869	461.755	306.113	289.418	420.513	532.12	385.102	450.48
HTA1	48.1477	90.3211	52.7667	41.583	58.2336	62.7987	6.9571	29.0386	15.0953	33.3269	15.3631	11.4706
HTA2	780.548	898.784	797.556	665.328	865.797	650.152	80.7024	787.914	407.574	714.307	536.685	380.614
HTB1	37.0367	75.2676	23.3558	33.2664	48.8135	26.7818	68.1796	55.1734	25.8777	48.8795	36.8715	59.4384
HTB2	1582.39	1620.47	1315.71	1278.91	1466.97	1145.15	1495.78	1585.51	1380.14	2104.04	1738.08	1581.89
HTD2	949.065	1480.56	1326.09	960.105	1299.98	1316	1214.71	1051.2	652.334	885.385	374.86	1003.15
HTL1	4.62959	15.0535	31.141	6.46847	4.28188	10.1586	6.9571	10.6475	5.39119	5.55449	9.21787	5.21389
HTS1	126.851	85.0081	134.944	150.623	113.898	89.5805	93.2252	112.283	87.3373	86.65	118.808	113.663
HTZ1	598.143	675.637	937.691	989.675	634.575	1110.98	368.726	623.362	439.921	539.896	854.19	542.245
HUA1	1112.95	1170.63	1174.71	925.915	1111.58	1109.14	1341.33	975.697	1222.72	1328.63	1239.29	1149.14
HUA2	280.553	249.711	165.22	292.005	205.53	286.288	345.072	195.527	208.1	272.17	104.469	254.438
HUB1	234.257	184.184	167.816	292.929	210.669	303.835	365.944	366.854	416.2	323.271	214.06	429.625
HUG1	116.666	84.1226	98.6132	255.966	108.76	320.458	57.0482	186.815	176.831	161.08	122.905	280.507
HUL4	1764.8	1283.98	1546.67	1337.12	1660.51	1372.34	1289.85	1599.06	1627.06	1385.29	1882.49	1538.1
HUL5	645.364	651.729	641.851	647.771	813.558	980.768	1039.39	767.587	641.552	856.502	1000.65	1027.14
HUR1	130.554	199.238	182.521	146.002	154.148	164.385	79.311	144.225	93.8067	75.541	67.5977	57.3528
HUT1	942.584	937.746	791.501	860.306	943.727	1163.62	1003.21	838.248	1097.65	636.544	1016.01	1063.63
HVG1	900.917	789.867	747.385	720.772	560.927	707.409	660.925	782.106	549.901	655.429	716.946	606.897
HXK1	1417.58	1177.72	1490.44	1677.18	1622.83	1456.38	1634.92	1465.48	1694.99	1390.84	1700.19	1662.19
HXK2	1019.43	1299.92	1313.98	1483.13	1121.85	1193.18	1385.85	1199.29	1882.6	1471.94	1826.16	1830.08
HXT1	1606.47	1647.03	1813.96	1537.65	1629.69	1961.54	2131.66	1603.9	1313.29	1865.2	1499.44	1732.05
HXT10	1474.99	1684.22	1697.19	1301.09	1538.91	1521.95	1879.81	1758.77	1522.47	1667.46	1758.57	1525.58
HXT11	2061.09	1683.34	2259.45	1659.62	1739.3	1992.01	2291.67	1812.98	1938.67	1747.44	2107.82	2331.65
HXT13	1078.69	1162.66	1340.79	1183.73	1524.35	1442.52	2195.66	1295.12	1463.17	1739.67	1803.63	1742.48
HXT14	902.769	731.424	775.066	947.168	800.712	807.148	960.08	966.018	968.258	845.393	1245.44	948.928
HXT15	1432.39	1668.28	1519.86	1544.12	1793.25	1726.04	2167.83	1609.71	2057.28	2230.68	2172.35	2079.3
HXT16	1221.28	1324.71	1208.44	1265.97	1426.72	1222.73	1811.63	1342.55	1769.39	1779.66	1867.13	1740.4
HXT17	138.888	163.818	97.7482	93.3307	324.567	261.354	421.6	173.264	177.909	196.629	196.648	392.085
HXT2	2034.24	2086.24	1704.97	2205.75	2015.05	2076.98	1665.53	2052.06	1720.87	1496.38	1583.43	1648.63
HXT3	1162.95	1278.66	1430.76	1283.53	1301.69	1483.16	1081.13	1197.36	1073.92	1416.39	1368.34	1491.17
HXT4	566.661	1085.62	814.857	904.661	845.244	538.407	807.024	849.863	814.07	846.504	622.719	808.153
HXT5	1278.69	2204.9	1556.19	1573.69	1844.64	1806.39	1533.35	1445.15	2001.21	1719.67	1392.92	1796.71
HXT6	1209.25	1014.78	983.537	956.409	953.148	970.61	1159.05	972.793	1301.43	846.504	852.141	1019.84
HXT7	1278.69	1127.24	1069.18	1017.4	1103.01	1085.13	1289.85	944.723	1269.09	922.045	891.061	1071.98
HXT8	1432.39	1205.17	1643.55	1633.75	1189.51	1799	1501.34	1496.46	1587.17	2130.7	1646.93	1433.82
HXT9	1920.35	1482.33	1805.31	1522.86	1631.4	1720.5	2173.4	2028.83	1991.51	1483.05	1778.03	1982.32
HYM1	306.479	380.765	468.845	413.058	358.822	279.824	140.533	296.194	216.726	53.3231	64.5251	126.176
HYP2	124.073	192.154	242.208	314.183	220.945	170.849	292.198	183.911	212.413	102.203	122.905	178.315
HYR1	654.623	454.262	351.202	371.475	423.907	520.86	545.437	593.356	659.882	825.397	755.866	662.164
IAH1	313.886	574.69	364.177	384.412	520.677	428.509	464.735	356.207	311.611	411.032	537.709	481.763
IBA57	158.332	164.703	128.889	181.117	126.744	206.866	371.509	213.918	380.618	295.499	79.8882	186.657
IBD2	507.403	560.522	692.023	583.086	397.359	507.007	708.233	615.618	470.112	815.399	516.201	874.891
ICE2	1108.32	1118.39	1145.3	1650.38	1395.89	1488.7	1250.89	1504.2	1057.75	1283.09	1600.84	1201.28
ICL1	1976.83	2193.39	2082.12	2082.85	2061.3	2294	2234.62	1923.32	2348.4	2721.7	2358.75	1722.67
ICL2	5180.51	4713.52	5110.59	4489.11	4298.16	4661.88	5796.66	5216.3	5318.95	5716.68	5115.92	5071.03
ICP55	1894.43	1931.28	1530.24	1585.7	1675.93	1726.97	1900.68	1997.86	1665.88	2297.34	1588.55	1629.86
ICS2	733.326	660.584	748.25	568.301	788.723	469.143	257.413	788.882	271.716	193.296	936.126	447.352
ICS3	1286.1	1210.48	1269.86	1593.09	1339.37	1266.13	1582.05	1522.59	1541.88	1564.14	1578.3	1464.06
ICT1	1172.21	796.065	1077.83	838.128	1067.05	954.91	507.869	772.427	738.593	629.879	656.517	627.752
ICY1	484.255	250.597	536.318	449.096	252.631	380.486	570.482	302.969	490.598	513.235	364.618	378.528
IDH1	120.369	139.024	188.576	182.965	148.153	209.637	104.357	125.834	97.0414	187.742	145.438	153.288
IDH2	48.1477	52.2446	51.0367	33.2664	102.765	52.6401	80.7024	35.8143	46.3642	17.7744	26.6294	27.1122
IDI1	75.9252	108.917	82.1777	106.268	96.7706	87.7335	70.9625	88.0838	63.616	58.8776	95.2514	126.176
IDP1	965.732	1421.23	1540.62	892.648	1228.9	1358.48	1534.74	1319.32	1195.77	1086.46	1393.95	1115.77
IDP2	943.51	917.379	1072.64	904.661	808.42	990.003	674.839	656.273	554.214	607.661	954.562	595.426
IDP3	2675.9	2954.92	2739.55	2041.26	2924.53	2405.75	3317.15	3087.77	2700.99	2992.76	3004	2912.48
IDS2	949.065	655.271	858.108	658.859	940.302	770.208	441.08	675.632	615.674	733.192	603.259	878.019
IES1	2657.38	2693.69	2550.97	2696.43	2511.75	2739.13	4495.68	4219.31	5090.36	4546.9	5038.08	3734.19
IES2	86.1103	82.3516	93.4231	137.686	158.43	105.28	75.1367	144.225	201.63	178.854	214.06	107.406
IES3	46.2959	42.504	44.9815	90.5585	57.3773	53.5636	82.0938	99.6992	136.936	53.3231	105.493	69.8661
IES4	36.1108	121.314	94.2881	67.4569	121.606	113.592	80.7024	88.0838	67.929	137.751	71.6946	126.176
IES5	424.07	426.811	393.588	341.905	387.939	328.77	336.724	454.938	628.613	492.127	410.708	307.62
IES6	55.555	47.8171	43.2514	84.09	51.3826	39.711	132.185	110.347	92.7285	66.6538	80.9125	44.8395
IFA38	28.7034	66.4126	81.3127	74.8494	61.6591	86.81	23.6542	68.7247	24.7995	93.3154	55.3072	58.3956
IFH1	502.773	794.294	583.894	670.872	696.234	699.098	653.968	525.599	587.64	695.422	918.715	758.1
IFM1	1580.54	1259.18	1241.32	1277.98	1192.93	1003.86	2177.57	2046.25	2013.07	1910.74	1307.91	2428.63
IGD1	1730.54	2034	2121.91	1463.72	1644.24	1846.1	2748.06	2142.08	2249.2	2441.75	2303.44	2342.08
IGO1	800.918	602.141	534.588	529.49	476.146	356.475	363.161	417.188	365.523	416.586	248.883	437.967
IGO2	353.7	316.124	376.287	287.385	487.278	283.518	176.71	308.777	158.501	336.602	308.287	275.293
IKI1	284.257	162.047	218.852	255.042	163.568	217.025	161.405	183.911	205.943	266.615	172.067	209.598
IKI3	573.143	752.676	612.44	668.1	676.538	717.568	520.391	383.31	494.911	485.462	400.465	539.116
IKS1	1100.92	1250.33	1075.23	973.966	1295.7	1019.56	755.541	1118.95	957.475	1138.67	1021.14	1248.21
ILM1	312.034	539.27	341.686	433.387	382.8	307.529	94.6166	264.251	304.063	149.971	350.279	72.9945
ILS1	116.666	165.589	131.484	103.495	122.462	158.844	83.4852	137.449	93.8067	105.535	148.51	140.775
ILV1	1231.47	1200.74	1576.95	1260.43	1017.38	1468.38	1065.83	1145.09	858.277	968.702	955.586	1099.09
ILV2	1067.58	1038.69	1620.2	1401.81	1333.38	1614.3	1202.19	1141.22	1523.55	1327.52	1493.3	1310.77
ILV3	1855.54	1711.67	1764.66	1741.87	2323.35	2189.64	1971.64	1753.93	1936.52	2324	2050.46	1763.34
ILV5	614.809	799.607	774.201	779.912	911.185	802.531	569.091	364.919	476.581	489.906	373.836	571.442
ILV6	2881.45	3484.45	4038.82	2495.9	2453.52	3067.9	3813.88	3695.65	3304.8	4035.89	4249.44	3311.86
IMA1	872.214	1041.35	1012.95	1401.81	1225.48	937.363	1287.06	1170.26	1031.87	1042.02	1084.64	1441.12
IMA2	1593.5	1399.09	1756.87	1563.52	1415.59	1813.78	2312.54	1457.74	2105.8	2460.64	2090.41	1590.24
IMA3	1203.69	1383.15	1386.64	1199.44	1103.87	1313.23	2030.08	1243.82	1976.41	1633.02	1741.15	1501.6
IMA4	1203.69	1353.93	1442.87	1199.44	1070.47	1377.88	2025.91	1277.7	1859.96	1648.57	1690.97	1481.79
IMA5	922.214	1095.36	874.544	1177.26	1015.66	1244.89	1612.66	1074.43	1176.36	1346.41	1088.73	1203.37
IMD1	361.108	270.963	281.134	338.208	242.355	236.419	500.911	297.162	453.938	337.713	310.335	662.164
IMD2	1415.73	1372.53	1551.86	1720.61	1490.1	1493.32	2479.51	1670.69	2048.65	1841.87	1757.54	2683.07
IMD3	983.324	1129.9	1109.83	1284.45	990.828	1068.5	1093.66	745.324	949.928	589.886	736.406	797.725
IMD4	1424.06	1357.47	1594.25	1386.1	1656.23	1311.39	1207.75	1157.67	1339.17	1050.91	1115.36	1266.98
IME1	737.03	1033.38	799.286	718.924	754.468	1024.17	662.316	962.146	605.97	599.884	617.598	827.966
IME2	602.772	636.675	791.501	560.908	769.026	765.59	1198.01	684.343	677.133	845.393	917.691	891.575
IME4	643.512	949.257	750.845	931.459	672.256	1128.53	989.3	886.645	738.593	947.595	977.095	893.661
IMG1	525.921	439.208	512.962	302.17	465.013	699.098	983.734	800.498	889.546	722.083	359.497	730.987
IMG2	477.773	417.071	427.324	244.878	314.29	374.945	477.257	637.881	451.782	287.722	353.352	460.908
IMH1	539.81	631.362	611.575	450.944	575.485	558.724	258.804	517.855	515.398	664.317	562.29	348.288
IML1	669.438	744.706	675.587	766.975	924.887	767.437	805.633	785.978	656.647	760.965	758.938	900.96
IML2	1009.25	976.708	920.39	1121.82	936.02	910.582	1355.24	1023.13	1068.53	986.477	1307.91	920.773
IML3	156.48	201.894	269.889	340.981	280.035	240.113	173.928	200.366	161.736	319.938	319.553	257.566
IMO32	5462.91	4636.48	5401.24	4283.97	4457.44	5301.87	9053.97	6183.29	6011.18	6922	6588.73	6210.79
IMP1	479.625	433.895	518.152	458.337	418.768	467.296	687.362	442.355	446.39	556.559	640.13	711.175
IMP2	412.033	518.904	394.453	407.513	351.115	268.742	438.298	502.368	277.107	514.345	240.689	443.181
IMP2'	1812.02	1335.34	1775.04	1747.41	1882.32	2021.56	3197.48	3171.98	3232.56	2090.71	2083.24	3057.43
IMP3	62.0365	63.7561	93.4231	90.5585	66.7974	37.8639	87.6595	55.1734	54.9901	44.4359	61.4525	55.2672
IMP4	96.2954	58.4431	58.8219	63.7606	71.9357	101.586	36.1769	94.8595	44.2078	127.753	119.832	92.8073
INA17	321.293	348.887	295.84	245.802	213.238	306.606	325.592	311.681	253.386	334.38	167.97	516.175
INA22	668.512	683.607	615.9	827.964	703.942	706.486	658.142	661.112	610.283	505.458	884.916	907.217
INH1	193.517	100.947	303.625	245.802	121.606	253.042	104.357	112.283	168.205	29.9942	262.197	256.523
INM1	874.066	598.599	659.152	757.734	724.495	754.508	1107.57	775.331	681.446	700.976	967.877	1201.28
INM2	404.626	330.292	396.183	447.248	541.23	312.147	464.735	391.053	502.459	272.17	485.475	403.555
INN1	37.9626	123.085	70.0673	48.0515	70.2229	107.127	217.062	96.7954	95.9632	177.744	89.1061	171.016
INO1	887.955	966.967	1204.98	1007.23	1034.5	982.615	631.705	576.9	562.84	692.089	713.873	759.142
INO2	155.554	309.04	274.214	170.952	244.924	268.742	65.3968	124.866	158.501	152.193	201.769	184.572
INO4	207.405	139.024	86.5029	193.13	233.791	107.127	178.102	230.373	114.293	211.07	257.076	145.989
INO80	452.774	448.949	588.219	589.554	485.566	643.687	621.965	581.74	662.038	532.12	559.218	717.431
INP1	237.961	265.65	300.165	217.156	166.137	240.113	247.673	186.815	138.014	461.022	281.657	207.513
INP2	787.03	859.821	737.869	706.911	627.724	895.805	722.147	654.337	743.984	549.894	639.106	568.314
INP51	1679.61	1634.63	1930.74	2052.35	1834.36	1823.93	523.174	806.305	459.329	408.81	286.778	337.86
INP52	2293.5	2802.61	2544.91	2333.27	2757.53	2537.81	3086.17	2369.55	2831.45	2256.23	1949.07	2719.57
INP53	1070.36	1448.68	1189.41	1294.62	1218.62	1279.06	961.472	1491.62	1140.78	1050.91	1035.47	1157.48
INP54	544.439	962.54	616.765	1073.77	631.15	615.982	525.957	624.33	590.874	996.475	815.27	671.549
IOC2	1060.18	1035.15	1200.66	1293.69	1454.13	1122.99	644.228	1013.45	927.285	1214.21	962.756	1570.42
IOC3	2893.49	3050.55	2955.8	2700.12	2739.55	2939.53	4401.06	3978.29	5799.84	5047.92	4811.73	3983.41
IOC4	1413.88	1512.44	1531.1	1617.12	1471.26	1450.84	1231.41	1462.58	1054.52	1420.84	1291.53	1491.17
IPI1	48.1477	62.8706	58.8219	53.5959	77.0739	44.3285	34.7855	143.257	46.3642	74.4301	66.5735	40.6683
IPI3	94.4436	181.528	193.766	130.293	262.051	185.626	83.4852	120.026	84.1026	177.744	288.827	242.967
IPK1	187.035	234.658	248.263	243.954	276.61	195.784	166.97	128.738	143.406	229.956	139.292	187.7
IPL1	174.998	201.894	254.318	395.5	93.3451	140.374	77.9196	414.284	228.586	165.524	125.978	260.695
IPP1	368.515	412.643	475.766	377.019	351.971	387.874	411.861	274.899	335.332	454.357	459.87	436.924
IPT1	1978.69	2753.02	2506.85	2068.06	1942.26	2088.06	5042.51	4118.64	4474.69	4835.74	3640.04	4614.29
IQG1	139.814	227.574	143.595	191.282	190.116	206.866	205.93	170.36	166.049	157.747	192.551	160.588
IRA1	508.329	407.33	487.876	421.374	507.832	405.421	805.633	1034.74	525.102	507.68	358.473	1662.19
IRA2	603.698	602.141	538.048	523.022	698.804	371.251	1099.22	1120.89	549.901	465.466	469.087	1407.75
IRC10	934.251	1282.21	1249.1	879.711	1234.04	1112.83	1769.89	1124.76	1059.91	1234.21	913.594	1301.39
IRC11	516.662	693.347	553.618	777.14	509.544	495.925	601.094	852.767	424.826	524.343	548.976	471.336
IRC13	396.293	374.567	339.091	374.247	367.386	272.436	468.909	283.61	242.604	395.479	256.052	295.106
IRC14	23.1479	21.252	17.3006	13.861	90.776	24.0113	6.9571	27.1027	5.39119	11.109	5.12104	8.34223
IRC15	4060.15	4168.05	4605.41	3790.52	4715.21	3928.61	5480.81	4678.12	5391.19	4169.2	4862.94	5253.52
IRC16	1083.32	1145.84	922.985	1092.25	1148.4	1299.38	936.426	1182.84	1581.77	1076.46	1170.67	1276.36
IRC18	459.255	607.454	484.416	478.666	605.459	720.338	208.713	674.664	430.217	544.34	545.903	427.539
IRC19	430.552	351.544	320.926	281.84	435.039	258.583	599.702	442.355	457.173	135.529	257.076	251.31
IRC2	448.144	320.551	378.017	415.83	268.902	244.73	374.292	660.144	519.711	334.38	615.549	543.287
IRC20	1052.77	1069.69	1043.22	1020.17	1158.68	902.27	1025.48	1035.71	1114.9	1269.76	1314.06	968.741
IRC21	370.367	388.735	227.502	240.257	452.167	338.928	378.466	330.072	254.464	242.176	279.609	281.55
IRC22	1638.87	1272.46	1371.94	1205.91	1502.94	1171.01	1715.62	1576.8	1581.77	1326.41	1446.18	1507.86
IRC23	257.405	482.598	345.146	390.88	465.013	317.688	322.81	570.125	405.417	747.634	311.359	493.234
IRC24	2044.43	2033.11	2575.19	1872.16	1816.38	1646.62	2037.04	2492.48	2334.38	1285.31	2399.72	2302.45
IRC25	330.552	316.124	289.785	276.296	420.481	239.189	233.759	214.886	170.362	152.193	265.27	153.288
IRC3	724.067	722.569	780.256	899.117	1067.05	793.296	960.08	740.484	649.099	868.722	629.888	1006.28
IRC4	86.1103	105.375	56.2269	139.534	106.191	165.308	105.748	91.9556	158.501	135.529	149.534	191.871
IRC5	1862.02	1384.04	1234.4	1132.91	1615.13	1241.2	1449.86	1456.77	1443.76	1669.68	1676.63	1776.89
IRC6	937.954	1025.41	801.881	1019.25	1080.75	1013.09	429.949	754.036	712.715	457.69	765.084	694.49
IRC7	826.844	743.821	840.808	911.13	799.856	825.619	1491.6	1130.57	880.92	1198.66	806.052	1140.8
IRC8	1790.72	1446.02	1453.25	1253.96	1575.73	2073.28	2337.59	1684.24	2150.01	1423.06	1518.9	1524.54
IRC9	216.665	350.658	193.766	267.979	262.908	339.852	269.936	312.649	282.498	265.504	384.078	186.657
IRE1	505.551	452.491	549.293	422.298	438.465	507.931	242.107	382.342	381.696	345.489	274.488	328.475
IRR1	312.96	436.552	439.434	462.033	471.864	310.3	541.263	496.56	553.136	389.925	702.607	454.651
IRS4	612.031	476.4	597.735	418.602	661.979	610.441	545.437	501.4	575.779	299.942	240.689	406.683
ISA1	69.4438	75.2676	81.3127	109.964	61.6591	112.668	18.0885	55.1734	185.457	147.749	110.614	100.107
ISA2	195.369	170.902	176.466	139.534	133.595	180.085	278.284	241.02	442.078	396.59	136.22	131.39
ISC1	6561.98	5712.37	6319.03	5008.44	5815.66	5674.05	8718.64	7711.69	8061.98	5432.29	7375.32	7725.94
ISC10	188.887	216.948	192.036	240.257	178.983	416.503	130.794	201.334	349.349	223.29	290.875	195
ISD11	144.443	119.543	220.582	103.495	145.584	118.209	128.011	180.039	123.997	182.187	207.914	154.331
ISF1	462.033	760.645	431.649	730.012	659.41	662.157	638.662	543.022	990.901	854.28	705.679	642.351
ISM1	1362.95	1294.6	1107.24	1016.47	1111.58	1095.28	1704.49	1810.07	2169.41	1906.3	895.158	1765.42
ISN1	894.436	572.034	473.171	738.329	368.242	721.262	766.673	577.868	617.83	754.299	673.929	594.384
ISR1	367.589	216.062	167.816	329.892	281.748	123.75	203.147	245.86	153.11	137.751	162.849	167.887
IST1	309.256	360.399	288.92	439.856	429.901	265.971	372.901	256.508	226.43	264.394	271.415	333.689
IST2	500.921	835.913	773.335	937.927	1012.24	794.219	793.11	692.087	934.832	749.856	484.451	561.015
IST3	541.662	629.591	592.545	413.058	709.08	719.415	670.665	578.836	533.728	536.563	479.329	474.464
ISU1	324.071	229.345	273.349	189.434	137.02	156.073	125.228	264.251	230.743	192.185	73.743	338.903
ISU2	514.81	511.82	461.925	752.19	376.806	603.052	333.941	428.803	296.515	138.862	312.384	307.62
ISW1	2326.83	2413.88	2107.21	2426.6	1916.57	2298.62	2397.42	2093.68	2445.44	2905	2406.89	2406.73
ISW2	1262.03	1013.9	1192.01	997.992	1147.55	1131.3	859.898	748.228	710.559	1256.42	1540.41	1216.92
ISY1	1189.8	1196.31	882.329	926.839	873.504	1230.12	1367.77	1281.57	1058.83	1540.81	1211.64	1149.14
ITC1	1422.21	1412.37	1496.5	1359.3	1339.37	1660.47	1454.03	1631.97	1649.7	1637.46	1843.57	1416.09
ITR1	862.955	1140.53	1089.94	933.307	1127.85	972.457	2430.81	2135.31	1868.59	2725.03	2138.55	1702.86
ITR2	725.919	1117.5	804.477	835.356	920.605	921.664	1236.97	975.697	869.06	1076.46	1285.38	829.009
ITT1	937.028	867.791	606.385	677.341	911.185	930.899	1317.68	969.889	778.488	1102.01	838.827	835.265
IVY1	1331.47	1219.33	1145.3	1177.26	1246.03	1255.97	674.839	976.665	1031.87	695.422	841.899	869.677
IWR1	559.254	663.24	715.379	613.58	826.404	685.245	542.654	624.33	379.54	544.34	451.676	396.256
IXR1	3019.42	3721.76	3643.5	3224.99	2854.3	3271.07	2447.51	2809.97	2913.4	2268.45	2826.81	2684.11
IZH1	596.291	409.101	487.011	523.946	626.012	457.138	332.55	402.669	559.605	449.913	453.724	386.871
IZH2	2550.9	2604.26	2318.28	2310.17	2225.72	2262.6	2660.4	2383.1	2606.1	2246.23	2950.74	2448.44
IZH3	961.102	969.624	1012.95	898.193	1053.34	871.794	1207.75	1325.13	925.128	528.787	625.791	1017.75
IZH4	241.664	304.612	193.766	274.448	230.365	296.447	9.73994	251.668	51.7554	17.7744	167.97	29.1978
JAC1	41.6663	91.2066	97.7482	139.534	97.627	95.1216	190.625	203.27	297.594	139.973	123.929	177.272
JEM1	1090.73	1058.17	826.967	1028.49	1107.3	1194.1	1259.24	1208.97	1113.82	890.94	1203.44	983.34
JEN1	2162.02	1858.67	2441.98	2651.15	2621.37	2121.3	2418.29	1858.47	2627.67	2862.78	2645.53	2563.15
JHD1	1881.46	1635.52	1211.04	1551.51	1514.07	1605.99	955.906	1304.8	1113.82	972.035	1150.19	1100.13
JHD2	1628.69	1358.36	1256.89	1406.43	1551.76	1390.81	1819.98	1204.13	1602.26	1807.43	1757.54	1994.83
JID1	729.623	604.797	525.937	438.007	578.911	386.951	601.094	676.6	622.143	902.049	544.879	814.41
JIP3	130.554	54.0156	34.6011	81.3178	142.159	58.1812	65.3968	90.0197	46.3642	13.3308	73.743	44.8395
JIP4	1108.32	1269.81	1188.55	1104.26	1050.77	1043.57	1291.24	996.024	1010.31	917.601	885.94	949.971
JIP5	161.11	212.52	269.889	346.525	149.866	381.41	173.928	170.36	247.995	268.837	160.801	281.55
JJJ1	1322.21	852.737	1096.86	1011.85	1028.51	729.573	1230.02	864.383	832.4	980.922	966.853	990.639
JJJ2	1133.32	1537.23	1366.75	1281.68	1293.13	1063.88	973.994	1106.37	1246.44	954.261	958.659	927.03
JJJ3	297.219	339.147	248.263	338.208	249.206	243.807	207.322	353.303	139.093	175.522	237.616	205.427
JLP1	2072.2	1572.65	1818.29	1886.02	2419.26	1838.71	2237.4	1614.55	2166.18	1494.16	1544.51	1744.57
JLP2	336.108	448.949	275.944	366.854	471.007	247.501	457.777	430.739	420.513	331.047	398.417	499.491
JNM1	77.777	118.657	101.208	50.8237	49.6699	72.9573	112.705	189.719	170.362	128.864	82.9609	128.262
JSN1	1449.99	1816.16	1959.29	1798.23	1735.02	1568.12	2871.89	1618.42	2074.53	2461.75	1930.63	2006.31
KAE1	161.11	164.703	148.785	227.32	181.552	161.614	253.239	119.058	122.919	226.623	121.881	152.246
KAP104	375.922	303.727	294.11	246.726	434.183	239.189	237.933	401.701	321.315	443.248	559.218	429.625
KAP114	1127.77	1051.98	1050.14	1061.75	1213.49	984.462	1117.31	862.447	719.185	758.743	815.27	834.223
KAP120	540.736	806.691	730.949	631.137	792.149	720.338	811.198	840.184	652.334	947.595	735.382	756.014
KAP122	1630.54	1399.98	1938.53	1933.15	1365.92	1716.81	1416.47	2036.57	1448.07	1497.49	1677.65	1753.95
KAP123	687.031	601.255	775.066	839.976	641.426	1086.97	1499.95	1182.84	1401.71	1310.86	1299.72	1396.28
KAP95	57.4069	73.4966	97.7482	123.825	107.903	103.433	79.311	97.7633	90.572	98.8699	102.421	63.6095
KAR1	36.1108	30.107	22.4907	77.6216	64.2283	48.0226	12.5228	69.6927	19.4083	23.3288	14.3389	13.5561
KAR2	162.036	170.902	143.595	187.585	146.44	129.291	87.6595	132.61	102.433	108.868	210.987	147.032
KAR3	394.441	214.291	246.533	344.677	266.333	235.495	183.668	272.963	398.948	166.635	347.207	287.807
KAR4	448.144	429.468	519.882	450.02	585.762	567.959	674.839	814.049	679.29	768.741	726.164	517.218
KAR5	1760.17	1486.76	1382.32	1353.76	1765.85	1627.23	1385.85	1314.48	1451.31	1684.12	1600.84	1208.58
KAR9	1340.73	1095.36	1182.49	1253.96	1144.12	1195.02	658.142	1464.51	951.006	913.157	1316.11	879.062
KCC4	3323.12	2753.91	3219.64	2811.01	2980.19	2734.52	2813.45	3377.19	2786.17	2896.11	2900.56	3018.84
KCH1	511.106	680.065	679.047	510.085	530.954	481.149	303.33	726.933	630.769	1094.23	823.463	810.239
KCS1	1117.58	1143.18	1252.56	876.939	1114.15	1072.2	667.882	1016.35	924.05	593.219	774.301	1034.44
KDX1	613.883	696.004	780.256	840.9	755.324	809.919	628.922	661.112	679.29	584.332	577.653	647.565
KEG1	34.2589	25.6795	26.8159	31.4183	44.5316	21.2407	9.73994	30.0066	37.7383	9.99807	26.6294	21.8983
KEI1	199.998	65.5271	184.251	206.067	66.7974	109.898	130.794	85.1799	113.215	141.084	89.1061	63.6095
KEL1	1311.1	1071.46	1375.4	2040.34	1112.43	1252.28	1614.05	1165.42	1818.99	1591.92	1600.84	1436.95
KEL2	1787.95	1554.05	1669.51	1834.27	1270.01	1755.59	1797.72	1778.13	1829.77	2214.02	1930.63	2469.3
KEL3	1509.25	1639.95	1482.66	1691.04	1754.72	1704.8	1121.49	1278.67	1548.35	1519.71	1322.25	1199.19
KES1	151.85	131.054	176.466	136.762	144.728	86.81	48.6997	77.4363	122.919	106.646	182.309	91.7645
KEX1	743.512	726.996	1086.48	661.632	1046.49	793.296	623.356	660.144	692.229	782.072	655.493	667.378
KEX2	599.994	763.302	596.87	781.76	626.012	859.788	425.775	483.977	629.691	322.16	540.782	297.192
KGD1	2612.94	2855.74	2371.91	2635.44	2276.25	2341.1	2407.16	1798.46	2183.43	1930.74	1096.93	1943.74
KGD2	783.326	889.043	1034.57	959.181	850.382	1347.4	967.037	860.511	581.17	583.221	390.223	601.683
KHA1	1533.32	1454.88	1387.51	1583.85	1090.17	1220.88	1198.01	1219.62	1205.47	1284.2	1373.46	1282.62
KIC1	417.589	541.041	716.244	373.323	602.889	567.036	313.07	281.674	474.425	287.722	171.043	352.459
KIN1	1154.62	1197.2	1319.17	1220.69	898.339	1415.74	2408.55	1362.88	2386.14	2306.22	1514.8	2103.28
KIN2	852.77	1032.49	1148.76	1106.11	819.553	1303.07	635.879	1045.39	1349.95	1095.34	818.342	873.848
KIN28	157.406	124.856	159.165	199.598	208.956	136.68	77.9196	71.6286	90.572	162.191	170.019	94.8928
KIN3	1173.14	1306.11	1288.89	1009.08	1272.58	1100.82	769.456	942.787	1310.06	632.101	849.069	969.784
KIN4	1366.65	1076.77	1115.02	839.052	1067.9	1083.28	697.102	750.164	535.884	668.76	524.395	841.522
KIN82	1918.5	1466.39	1522.45	1709.52	1357.36	1376.03	2589.43	1752	2170.49	1981.84	2048.42	1970.85
KIP1	2803.68	2613.11	2321.74	2228.85	2511.75	2283.84	2350.11	2921.28	2824.98	2328.44	2811.45	2334.78
KIP2	1741.65	1600.99	1519.86	1516.39	1711.9	1535.8	1726.75	2017.22	1941.91	1573.03	1738.08	2098.07
KIP3	1130.54	1004.16	954.991	996.144	1247.74	1021.4	847.375	945.691	1077.16	1044.24	1234.17	1009.41
KKQ8	1348.14	1492.07	1589.06	1728.93	1349.65	1671.55	1536.13	1390.95	1304.67	1611.91	1308.94	1359.78
[truncated: 4,601 more rows]

## Sheet: Annotated_essential_genes_SGD
Gene.phenotypes.mutantType	Gene.secondaryIdentifier	Gene.organism.shortName	Gene.symbol	Gene.phenotypes.observable
conditional	YBL105C	S. cerevisiae	PKC1	inviable
conditional	YJL074C	S. cerevisiae	SMC3	inviable
conditional	YJR076C	S. cerevisiae	CDC11	inviable
conditional	YLR259C	S. cerevisiae	HSP60	inviable
dominant negative	YCR072C	S. cerevisiae	RSA4	inviable
dominant negative	YDL102W	S. cerevisiae	POL3	inviable
dominant negative	YDL102W	S. cerevisiae	POL3	inviable
dominant negative	YDR395W	S. cerevisiae	SXM1	inviable
dominant negative	YFL039C	S. cerevisiae	ACT1	inviable
dominant negative	YFL039C	S. cerevisiae	ACT1	inviable
dominant negative	YGL123W	S. cerevisiae	RPS2	inviable
dominant negative	YGL123W	S. cerevisiae	RPS2	inviable
dominant negative	YJL050W	S. cerevisiae	MTR4	inviable
dominant negative	YJL085W	S. cerevisiae	EXO70	inviable
dominant negative	YLR430W	S. cerevisiae	SEN1	inviable
dominant negative	YLR430W	S. cerevisiae	SEN1	inviable
dominant negative	YLR430W	S. cerevisiae	SEN1	inviable
dominant negative	YLR430W	S. cerevisiae	SEN1	inviable
dominant negative	YLR430W	S. cerevisiae	SEN1	inviable
dominant negative	YMR290C	S. cerevisiae	HAS1	inviable
dominant negative	YOR119C	S. cerevisiae	RIO1	inviable
dominant negative	YOR119C	S. cerevisiae	RIO1	inviable
dominant negative	YOR272W	S. cerevisiae	YTM1	inviable
dominant negative	YPL093W	S. cerevisiae	NOG1	inviable
dominant negative	YPL125W	S. cerevisiae	KAP120	inviable
null	YAL001C	S. cerevisiae	TFC3	inviable
null	YAL001C	S. cerevisiae	TFC3	inviable
null	YAL003W	S. cerevisiae	EFB1	inviable
null	YAL003W	S. cerevisiae	EFB1	inviable
null	YAL012W	S. cerevisiae	CYS3	inviable
null	YAL025C	S. cerevisiae	MAK16	inviable
null	YAL032C	S. cerevisiae	PRP45	inviable
null	YAL032C	S. cerevisiae	PRP45	inviable
null	YAL033W	S. cerevisiae	POP5	inviable
null	YAL033W	S. cerevisiae	POP5	inviable
null	YAL033W	S. cerevisiae	POP5	inviable
null	YAL034C-B	S. cerevisiae		inviable
null	YAL034W-A	S. cerevisiae	MTW1	inviable
null	YAL035W	S. cerevisiae	FUN12	inviable
null	YAL035W	S. cerevisiae	FUN12	inviable
null	YAL038W	S. cerevisiae	CDC19	inviable
null	YAL041W	S. cerevisiae	CDC24	inviable
null	YAL041W	S. cerevisiae	CDC24	inviable
null	YAL041W	S. cerevisiae	CDC24	inviable
null	YAL043C	S. cerevisiae	PTA1	inviable
null	YAL043C	S. cerevisiae	PTA1	inviable
null	YAL047C	S. cerevisiae	SPC72	inviable
null	YAR007C	S. cerevisiae	RFA1	inviable
null	YAR008W	S. cerevisiae	SEN34	inviable
null	YAR008W	S. cerevisiae	SEN34	inviable
null	YAR019C	S. cerevisiae	CDC15	inviable
null	YBL004W	S. cerevisiae	UTP20	inviable
null	YBL014C	S. cerevisiae	RRN6	inviable
null	YBL018C	S. cerevisiae	POP8	inviable
null	YBL018C	S. cerevisiae	POP8	inviable
null	YBL020W	S. cerevisiae	RFT1	inviable
null	YBL023C	S. cerevisiae	MCM2	inviable
null	YBL023C	S. cerevisiae	MCM2	inviable
null	YBL026W	S. cerevisiae	LSM2	inviable
null	YBL026W	S. cerevisiae	LSM2	inviable
null	YBL030C	S. cerevisiae	PET9	inviable
null	YBL034C	S. cerevisiae	STU1	inviable
null	YBL034C	S. cerevisiae	STU1	inviable
null	YBL035C	S. cerevisiae	POL12	inviable
null	YBL035C	S. cerevisiae	POL12	inviable
null	YBL040C	S. cerevisiae	ERD2	inviable
null	YBL040C	S. cerevisiae	ERD2	inviable
null	YBL041W	S. cerevisiae	PRE7	inviable
null	YBL041W	S. cerevisiae	PRE7	inviable
null	YBL050W	S. cerevisiae	SEC17	inviable
null	YBL050W	S. cerevisiae	SEC17	inviable
null	YBL058W	S. cerevisiae	SHP1	inviable
null	YBL073W	S. cerevisiae		inviable
null	YBL074C	S. cerevisiae	AAR2	inviable
null	YBL076C	S. cerevisiae	ILS1	inviable
null	YBL077W	S. cerevisiae		inviable
null	YBL078C	S. cerevisiae	ATG8	inviable
null	YBL084C	S. cerevisiae	CDC27	inviable
null	YBL092W	S. cerevisiae	RPL32	inviable
null	YBL092W	S. cerevisiae	RPL32	inviable
null	YBL097W	S. cerevisiae	BRN1	inviable
null	YBL097W	S. cerevisiae	BRN1	inviable
null	YBL097W	S. cerevisiae	BRN1	inviable
null	YBL105C	S. cerevisiae	PKC1	inviable
null	YBL105C	S. cerevisiae	PKC1	inviable
null	YBL105C	S. cerevisiae	PKC1	inviable
null	YBR002C	S. cerevisiae	RER2	inviable
null	YBR004C	S. cerevisiae	GPI18	inviable
null	YBR004C	S. cerevisiae	GPI18	inviable
null	YBR011C	S. cerevisiae	IPP1	inviable
null	YBR011C	S. cerevisiae	IPP1	inviable
null	YBR029C	S. cerevisiae	CDS1	inviable
null	YBR038W	S. cerevisiae	CHS2	inviable
null	YBR049C	S. cerevisiae	REB1	inviable
null	YBR055C	S. cerevisiae	PRP6	inviable
null	YBR055C	S. cerevisiae	PRP6	inviable
null	YBR060C	S. cerevisiae	ORC2	inviable
null	YBR060C	S. cerevisiae	ORC2	inviable
null	YBR070C	S. cerevisiae	ALG14	inviable
null	YBR070C	S. cerevisiae	ALG14	inviable
null	YBR079C	S. cerevisiae	RPG1	inviable
null	YBR079C	S. cerevisiae	RPG1	inviable
null	YBR080C	S. cerevisiae	SEC18	inviable
null	YBR087W	S. cerevisiae	RFC5	inviable
null	YBR088C	S. cerevisiae	POL30	inviable
null	YBR089W	S. cerevisiae		inviable
null	YBR091C	S. cerevisiae	TIM12	inviable
null	YBR091C	S. cerevisiae	TIM12	inviable
null	YBR102C	S. cerevisiae	EXO84	inviable
null	YBR102C	S. cerevisiae	EXO84	inviable
null	YBR102C	S. cerevisiae	EXO84	inviable
null	YBR106W	S. cerevisiae	SND3	inviable
null	YBR109C	S. cerevisiae	CMD1	inviable
null	YBR109C	S. cerevisiae	CMD1	inviable
null	YBR110W	S. cerevisiae	ALG1	inviable
null	YBR112C	S. cerevisiae	CYC8	inviable
null	YBR121C	S. cerevisiae	GRS1	inviable
null	YBR121C	S. cerevisiae	GRS1	inviable
null	YBR123C	S. cerevisiae	TFC1	inviable
null	YBR123C	S. cerevisiae	TFC1	inviable
null	YBR124W	S. cerevisiae		inviable
null	YBR128C	S. cerevisiae	ATG14	inviable
null	YBR135W	S. cerevisiae	CKS1	inviable
null	YBR135W	S. cerevisiae	CKS1	inviable
null	YBR136W	S. cerevisiae	MEC1	inviable
null	YBR136W	S. cerevisiae	MEC1	inviable
null	YBR140C	S. cerevisiae	IRA1	inviable
null	YBR142W	S. cerevisiae	MAK5	inviable
null	YBR142W	S. cerevisiae	MAK5	inviable
null	YBR142W	S. cerevisiae	MAK5	inviable
null	YBR143C	S. cerevisiae	SUP45	inviable
null	YBR152W	S. cerevisiae	SPP381	inviable
null	YBR153W	S. cerevisiae	RIB7	inviable
null	YBR154C	S. cerevisiae	RPB5	inviable
null	YBR154C	S. cerevisiae	RPB5	inviable
null	YBR155W	S. cerevisiae	CNS1	inviable
null	YBR160W	S. cerevisiae	CDC28	inviable
null	YBR167C	S. cerevisiae	POP7	inviable
null	YBR167C	S. cerevisiae	POP7	inviable
null	YBR168W	S. cerevisiae	PEX32	inviable
null	YBR170C	S. cerevisiae	NPL4	inviable
null	YBR190W	S. cerevisiae		inviable
null	YBR192W	S. cerevisiae	RIM2	inviable
null	YBR193C	S. cerevisiae	MED8	inviable
null	YBR193C	S. cerevisiae	MED8	inviable
null	YBR196C	S. cerevisiae	PGI1	inviable
null	YBR198C	S. cerevisiae	TAF5	inviable
null	YBR198C	S. cerevisiae	TAF5	inviable
null	YBR200W	S. cerevisiae	BEM1	inviable
null	YBR202W	S. cerevisiae	MCM7	inviable
null	YBR211C	S. cerevisiae	AME1	inviable
null	YBR211C	S. cerevisiae	AME1	inviable
null	YBR217W	S. cerevisiae	ATG12	inviable
null	YBR233W-A	S. cerevisiae	DAD3	inviable
null	YBR234C	S. cerevisiae	ARC40	inviable
null	YBR234C	S. cerevisiae	ARC40	inviable
null	YBR236C	S. cerevisiae	ABD1	inviable
null	YBR236C	S. cerevisiae	ABD1	inviable
null	YBR237W	S. cerevisiae	PRP5	inviable
null	YBR243C	S. cerevisiae	ALG7	inviable
null	YBR243C	S. cerevisiae	ALG7	inviable
null	YBR247C	S. cerevisiae	ENP1	inviable
null	YBR252W	S. cerevisiae	DUT1	inviable
null	YBR253W	S. cerevisiae	SRB6	inviable
null	YBR254C	S. cerevisiae	TRS20	inviable
null	YBR256C	S. cerevisiae	RIB5	inviable
null	YBR257W	S. cerevisiae	POP4	inviable
null	YBR265W	S. cerevisiae	TSC10	inviable
null	YCL004W	S. cerevisiae	PGS1	inviable
null	YCL017C	S. cerevisiae	NFS1	inviable
null	YCL031C	S. cerevisiae	RRP7	inviable
null	YCL031C	S. cerevisiae	RRP7	inviable
null	YCL041C	S. cerevisiae		inviable
null	YCL043C	S. cerevisiae	PDI1	inviable
null	YCL052C	S. cerevisiae	PBN1	inviable
null	YCL054W	S. cerevisiae	SPB1	inviable
null	YCL054W	S. cerevisiae	SPB1	inviable
null	YCL054W	S. cerevisiae	SPB1	inviable
null	YCL059C	S. cerevisiae	KRR1	inviable
null	YCR002C	S. cerevisiae	CDC10	inviable
null	YCR002C	S. cerevisiae	CDC10	inviable
null	YCR002C	S. cerevisiae	CDC10	inviable
null	YCR012W	S. cerevisiae	PGK1	inviable
null	YCR013C	S. cerevisiae		inviable
null	YCR035C	S. cerevisiae	RRP43	inviable
null	YCR052W	S. cerevisiae	RSC6	inviable
null	YCR052W	S. cerevisiae	RSC6	inviable
null	YCR054C	S. cerevisiae	CTR86	inviable
null	YCR054C	S. cerevisiae	CTR86	inviable
null	YCR057C	S. cerevisiae	PWP2	inviable
null	YCR068W	S. cerevisiae	ATG15	inviable
null	YCR072C	S. cerevisiae	RSA4	inviable
null	YCR093W	S. cerevisiae	CDC39	inviable
null	YDL003W	S. cerevisiae	MCD1	inviable
null	YDL003W	S. cerevisiae	MCD1	inviable
null	YDL004W	S. cerevisiae	ATP16	inviable
null	YDL007W	S. cerevisiae	RPT2	inviable
null	YDL008W	S. cerevisiae	APC11	inviable
null	YDL008W	S. cerevisiae	APC11	inviable
null	YDL008W	S. cerevisiae	APC11	inviable
null	YDL014W	S. cerevisiae	NOP1	inviable
null	YDL014W	S. cerevisiae	NOP1	inviable
null	YDL015C	S. cerevisiae	TSC13	inviable
null	YDL015C	S. cerevisiae	TSC13	inviable
null	YDL016C	S. cerevisiae		inviable
null	YDL017W	S. cerevisiae	CDC7	inviable
null	YDL028C	S. cerevisiae	MPS1	inviable
null	YDL028C	S. cerevisiae	MPS1	inviable
null	YDL028C	S. cerevisiae	MPS1	inviable
null	YDL029W	S. cerevisiae	ARP2	inviable
null	YDL029W	S. cerevisiae	ARP2	inviable
null	YDL030W	S. cerevisiae	PRP9	inviable
null	YDL030W	S. cerevisiae	PRP9	inviable
null	YDL031W	S. cerevisiae	DBP10	inviable
null	YDL031W	S. cerevisiae	DBP10	inviable
null	YDL043C	S. cerevisiae	PRP11	inviable
null	YDL045C	S. cerevisiae	FAD1	inviable
null	YDL045C	S. cerevisiae	FAD1	inviable
null	YDL055C	S. cerevisiae	PSA1	inviable
null	YDL058W	S. cerevisiae	USO1	inviable
null	YDL058W	S. cerevisiae	USO1	inviable
null	YDL058W	S. cerevisiae	USO1	inviable
null	YDL060W	S. cerevisiae	TSR1	inviable
null	YDL064W	S. cerevisiae	UBC9	inviable
null	YDL084W	S. cerevisiae	SUB2	inviable
null	YDL084W	S. cerevisiae	SUB2	inviable
null	YDL087C	S. cerevisiae	LUC7	inviable
null	YDL089W	S. cerevisiae	NUR1	inviable
null	YDL092W	S. cerevisiae	SRP14	inviable
null	YDL092W	S. cerevisiae	SRP14	inviable
null	YDL097C	S. cerevisiae	RPN6	inviable
null	YDL098C	S. cerevisiae	SNU23	inviable
null	YDL098C	S. cerevisiae	SNU23	inviable
null	YDL098C	S. cerevisiae	SNU23	inviable
null	YDL102W	S. cerevisiae	POL3	inviable
null	YDL103C	S. cerevisiae	QRI1	inviable
null	YDL105W	S. cerevisiae	NSE4	inviable
null	YDL108W	S. cerevisiae	KIN28	inviable
null	YDL108W	S. cerevisiae	KIN28	inviable
null	YDL111C	S. cerevisiae	RRP42	inviable
null	YDL120W	S. cerevisiae	YFH1	inviable
null	YDL126C	S. cerevisiae	CDC48	inviable
null	YDL132W	S. cerevisiae	CDC53	inviable
null	YDL132W	S. cerevisiae	CDC53	inviable
null	YDL139C	S. cerevisiae	SCM3	inviable
null	YDL140C	S. cerevisiae	RPO21	inviable
null	YDL140C	S. cerevisiae	RPO21	inviable
null	YDL140C	S. cerevisiae	RPO21	inviable
null	YDL141W	S. cerevisiae	BPL1	inviable
null	YDL141W	S. cerevisiae	BPL1	inviable
null	YDL143W	S. cerevisiae	CCT4	inviable
null	YDL143W	S. cerevisiae	CCT4	inviable
null	YDL145C	S. cerevisiae	COP1	inviable
null	YDL147W	S. cerevisiae	RPN5	inviable
null	YDL148C	S. cerevisiae	NOP14	inviable
null	YDL148C	S. cerevisiae	NOP14	inviable
null	YDL149W	S. cerevisiae	ATG9	inviable
null	YDL150W	S. cerevisiae	RPC53	inviable
null	YDL150W	S. cerevisiae	RPC53	inviable
null	YDL152W	S. cerevisiae		inviable
null	YDL153C	S. cerevisiae	SAS10	inviable
null	YDL153C	S. cerevisiae	SAS10	inviable
null	YDL163W	S. cerevisiae		inviable
null	YDL164C	S. cerevisiae	CDC9	inviable
null	YDL165W	S. cerevisiae	CDC36	inviable
null	YDL166C	S. cerevisiae	FAP7	inviable
null	YDL193W	S. cerevisiae	NUS1	inviable
null	YDL193W	S. cerevisiae	NUS1	inviable
null	YDL195W	S. cerevisiae	SEC31	inviable
null	YDL196W	S. cerevisiae		inviable
null	YDL205C	S. cerevisiae	HEM3	inviable
null	YDL207W	S. cerevisiae	GLE1	inviable
null	YDL208W	S. cerevisiae	NHP2	inviable
null	YDL208W	S. cerevisiae	NHP2	inviable
null	YDL209C	S. cerevisiae	CWC2	inviable
null	YDL212W	S. cerevisiae	SHR3	inviable
null	YDL217C	S. cerevisiae	TIM22	inviable
null	YDL217C	S. cerevisiae	TIM22	inviable
null	YDL220C	S. cerevisiae	CDC13	inviable
null	YDL220C	S. cerevisiae	CDC13	inviable
null	YDL220C	S. cerevisiae	CDC13	inviable
null	YDL220C	S. cerevisiae	CDC13	inviable
null	YDL221W	S. cerevisiae		inviable
null	YDL232W	S. cerevisiae	OST4	inviable
null	YDL235C	S. cerevisiae	YPD1	inviable
null	YDR002W	S. cerevisiae	YRB1	inviable
null	YDR002W	S. cerevisiae	YRB1	inviable
null	YDR013W	S. cerevisiae	PSF1	inviable
null	YDR013W	S. cerevisiae	PSF1	inviable
null	YDR013W	S. cerevisiae	PSF1	inviable
null	YDR013W	S. cerevisiae	PSF1	inviable
null	YDR016C	S. cerevisiae	DAD1	inviable
null	YDR021W	S. cerevisiae	FAL1	inviable
null	YDR021W	S. cerevisiae	FAL1	inviable
null	YDR021W	S. cerevisiae	FAL1	inviable
null	YDR023W	S. cerevisiae	SES1	inviable
null	YDR037W	S. cerevisiae	KRS1	inviable
null	YDR041W	S. cerevisiae	RSM10	inviable
null	YDR044W	S. cerevisiae	HEM13	inviable
null	YDR045C	S. cerevisiae	RPC11	inviable
null	YDR045C	S. cerevisiae	RPC11	inviable
null	YDR047W	S. cerevisiae	HEM12	inviable
null	YDR050C	S. cerevisiae	TPI1	inviable
null	YDR052C	S. cerevisiae	DBF4	inviable
null	YDR052C	S. cerevisiae	DBF4	inviable
null	YDR053W	S. cerevisiae		inviable
null	YDR054C	S. cerevisiae	CDC34	inviable
null	YDR054C	S. cerevisiae	CDC34	inviable
null	YDR060W	S. cerevisiae	MAK21	inviable
null	YDR062W	S. cerevisiae	LCB2	inviable
null	YDR062W	S. cerevisiae	LCB2	inviable
null	YDR064W	S. cerevisiae	RPS13	inviable
null	YDR064W	S. cerevisiae	RPS13	inviable
null	YDR081C	S. cerevisiae	PDC2	inviable
null	YDR081C	S. cerevisiae	PDC2	inviable
null	YDR082W	S. cerevisiae	STN1	inviable
null	YDR082W	S. cerevisiae	STN1	inviable
null	YDR082W	S. cerevisiae	STN1	inviable
null	YDR086C	S. cerevisiae	SSS1	inviable
null	YDR086C	S. cerevisiae	SSS1	inviable
null	YDR087C	S. cerevisiae	RRP1	inviable
null	YDR088C	S. cerevisiae	SLU7	inviable
null	YDR091C	S. cerevisiae	RLI1	inviable
null	YDR113C	S. cerevisiae	PDS1	inviable
null	YDR118W	S. cerevisiae	APC4	inviable
null	YDR141C	S. cerevisiae	DOP1	inviable
null	YDR141C	S. cerevisiae	DOP1	inviable
null	YDR145W	S. cerevisiae	TAF12	inviable
null	YDR145W	S. cerevisiae	TAF12	inviable
null	YDR160W	S. cerevisiae	SSY1	inviable
null	YDR164C	S. cerevisiae	SEC1	inviable
null	YDR166C	S. cerevisiae	SEC5	inviable
null	YDR167W	S. cerevisiae	TAF10	inviable
null	YDR167W	S. cerevisiae	TAF10	inviable
null	YDR167W	S. cerevisiae	TAF10	inviable
null	YDR168W	S. cerevisiae	CDC37	inviable
null	YDR170C	S. cerevisiae	SEC7	inviable
null	YDR172W	S. cerevisiae	SUP35	inviable
null	YDR177W	S. cerevisiae	UBC1	inviable
null	YDR177W	S. cerevisiae	UBC1	inviable
null	YDR180W	S. cerevisiae	SCC2	inviable
null	YDR182W	S. cerevisiae	CDC1	inviable
null	YDR182W	S. cerevisiae	CDC1	inviable
null	YDR187C	S. cerevisiae		inviable
null	YDR188W	S. cerevisiae	CCT6	inviable
null	YDR188W	S. cerevisiae	CCT6	inviable
null	YDR188W	S. cerevisiae	CCT6	inviable
null	YDR188W	S. cerevisiae	CCT6	inviable
null	YDR188W	S. cerevisiae	CCT6	inviable
null	YDR188W	S. cerevisiae	CCT6	inviable
null	YDR188W	S. cerevisiae	CCT6	inviable
null	YDR188W	S. cerevisiae	CCT6	inviable
null	YDR188W	S. cerevisiae	CCT6	inviable
null	YDR189W	S. cerevisiae	SLY1	inviable
null	YDR189W	S. cerevisiae	SLY1	inviable
null	YDR190C	S. cerevisiae	RVB1	inviable
null	YDR190C	S. cerevisiae	RVB1	inviable
null	YDR190C	S. cerevisiae	RVB1	inviable
null	YDR190C	S. cerevisiae	RVB1	inviable
null	YDR196C	S. cerevisiae	CAB5	inviable
null	YDR196C	S. cerevisiae	CAB5	inviable
null	YDR201W	S. cerevisiae	SPC19	inviable
null	YDR208W	S. cerevisiae	MSS4	inviable
null	YDR208W	S. cerevisiae	MSS4	inviable
null	YDR211W	S. cerevisiae	GCD6	inviable
null	YDR212W	S. cerevisiae	TCP1	inviable
null	YDR212W	S. cerevisiae	TCP1	inviable
null	YDR212W	S. cerevisiae	TCP1	inviable
null	YDR224C	S. cerevisiae	HTB1	inviable
null	YDR226W	S. cerevisiae	ADK1	inviable
null	YDR228C	S. cerevisiae	PCF11	inviable
null	YDR228C	S. cerevisiae	PCF11	inviable
null	YDR232W	S. cerevisiae	HEM1	inviable
null	YDR235W	S. cerevisiae	PRP42	inviable
null	YDR236C	S. cerevisiae	FMN1	inviable
null	YDR238C	S. cerevisiae	SEC26	inviable
null	YDR238C	S. cerevisiae	SEC26	inviable
null	YDR240C	S. cerevisiae	SNU56	inviable
null	YDR241W	S. cerevisiae	BUD26	inviable
null	YDR243C	S. cerevisiae	PRP28	inviable
null	YDR243C	S. cerevisiae	PRP28	inviable
null	YDR246W	S. cerevisiae	TRS23	inviable
null	YDR267C	S. cerevisiae	CIA1	inviable
null	YDR280W	S. cerevisiae	RRP45	inviable
null	YDR288W	S. cerevisiae	NSE3	inviable
null	YDR292C	S. cerevisiae	SRP101	inviable
null	YDR292C	S. cerevisiae	SRP101	inviable
null	YDR299W	S. cerevisiae	BFR2	inviable
null	YDR299W	S. cerevisiae	BFR2	inviable
null	YDR301W	S. cerevisiae	CFT1	inviable
null	YDR302W	S. cerevisiae	GPI11	inviable
null	YDR302W	S. cerevisiae	GPI11	inviable
null	YDR303C	S. cerevisiae	RSC3	inviable
null	YDR303C	S. cerevisiae	RSC3	inviable
null	YDR303C	S. cerevisiae	RSC3	inviable
null	YDR308C	S. cerevisiae	SRB7	inviable
null	YDR311W	S. cerevisiae	TFB1	inviable
null	YDR320C-A	S. cerevisiae	DAD4	inviable
null	YDR320C-A	S. cerevisiae	DAD4	inviable
null	YDR323C	S. cerevisiae	PEP7	inviable
null	YDR324C	S. cerevisiae	UTP4	inviable
null	YDR325W	S. cerevisiae	YCG1	inviable
null	YDR325W	S. cerevisiae	YCG1	inviable
null	YDR327W	S. cerevisiae		inviable
null	YDR328C	S. cerevisiae	SKP1	inviable
null	YDR328C	S. cerevisiae	SKP1	inviable
null	YDR328C	S. cerevisiae	SKP1	inviable
[truncated: 1,501 more rows]

## Sheet: Legend
Dataset	Description
[truncated: 5 more rows]
