# Supplementary material for: Global genetic rewiring during compensatory evolution in the yeast polarity network
Source: EMBO Rep. 2026 Feb 16;27(6):1414–36. doi: 10.1038/s44319-026-00709-4 (PMC13022240; doi:10.1038/s44319-026-00709-4)
Supplement: Supplementary file 4 — Dataset EV2 [file 44319_2026_709_MOESM4_ESM.xlsx]

## Sheet: actin_cortical_patch
Gene.organism.genus	Gene.organism.species	Gene.symbol	Gene.secondaryIdentifier	Gene.goAnnotation.ontologyTerm.identifier	Gene.goAnnotation.ontologyTerm.name	Gene.goAnnotation.ontologyTerm.namespace
Saccharomyces	cerevisiae	ABP1	YCR088W	GO:0030479	actin cortical patch	cellular_component
Saccharomyces	cerevisiae	ACT1	YFL039C	GO:0030479	actin cortical patch	cellular_component
Saccharomyces	cerevisiae	AIM21	YIR003W	GO:0030479	actin cortical patch	cellular_component
Saccharomyces	cerevisiae	AIM3	YBR108W	GO:0030479	actin cortical patch	cellular_component
Saccharomyces	cerevisiae	AIM7	YDR063W	GO:0030479	actin cortical patch	cellular_component
Saccharomyces	cerevisiae	AIP1	YMR092C	GO:0030479	actin cortical patch	cellular_component
Saccharomyces	cerevisiae	APP1	YNL094W	GO:0030479	actin cortical patch	cellular_component
Saccharomyces	cerevisiae	ARC15	YIL062C	GO:0030479	actin cortical patch	cellular_component
Saccharomyces	cerevisiae	ARC19	YKL013C	GO:0030479	actin cortical patch	cellular_component
Saccharomyces	cerevisiae	ARC35	YNR035C	GO:0030479	actin cortical patch	cellular_component
Saccharomyces	cerevisiae	ARC40	YBR234C	GO:0030479	actin cortical patch	cellular_component
Saccharomyces	cerevisiae	ARK1	YNL020C	GO:0030479	actin cortical patch	cellular_component
Saccharomyces	cerevisiae	ARP2	YDL029W	GO:0030479	actin cortical patch	cellular_component
Saccharomyces	cerevisiae	ARP3	YJR065C	GO:0030479	actin cortical patch	cellular_component
Saccharomyces	cerevisiae	BBC1	YJL020C	GO:0030479	actin cortical patch	cellular_component
Saccharomyces	cerevisiae	BSP1	YPR171W	GO:0030479	actin cortical patch	cellular_component
Saccharomyces	cerevisiae	BZZ1	YHR114W	GO:0030479	actin cortical patch	cellular_component
Saccharomyces	cerevisiae	CAP1	YKL007W	GO:0030479	actin cortical patch	cellular_component
Saccharomyces	cerevisiae	CAP2	YIL034C	GO:0030479	actin cortical patch	cellular_component
Saccharomyces	cerevisiae	CHC1	YGL206C	GO:0030479	actin cortical patch	cellular_component
Saccharomyces	cerevisiae	COF1	YLL050C	GO:0030479	actin cortical patch	cellular_component
Saccharomyces	cerevisiae	CRN1	YLR429W	GO:0030479	actin cortical patch	cellular_component
Saccharomyces	cerevisiae	EDE1	YBL047C	GO:0030479	actin cortical patch	cellular_component
Saccharomyces	cerevisiae	END3	YNL084C	GO:0030479	actin cortical patch	cellular_component
Saccharomyces	cerevisiae	ENT4	YLL038C	GO:0030479	actin cortical patch	cellular_component
Saccharomyces	cerevisiae	FKS1	YLR342W	GO:0030479	actin cortical patch	cellular_component
Saccharomyces	cerevisiae	GTS1	YGL181W	GO:0030479	actin cortical patch	cellular_component
Saccharomyces	cerevisiae	INP51	YIL002C	GO:0030479	actin cortical patch	cellular_component
Saccharomyces	cerevisiae	INP52	YNL106C	GO:0030479	actin cortical patch	cellular_component
Saccharomyces	cerevisiae	INP53	YOR109W	GO:0030479	actin cortical patch	cellular_component
Saccharomyces	cerevisiae	LAS17	YOR181W	GO:0030479	actin cortical patch	cellular_component
Saccharomyces	cerevisiae	LDB17	YDL146W	GO:0030479	actin cortical patch	cellular_component
Saccharomyces	cerevisiae	LSB1	YGR136W	GO:0030479	actin cortical patch	cellular_component
Saccharomyces	cerevisiae	LSB3	YFR024C-A	GO:0030479	actin cortical patch	cellular_component
Saccharomyces	cerevisiae	LSB5	YCL034W	GO:0030479	actin cortical patch	cellular_component
Saccharomyces	cerevisiae	MYO3	YKL129C	GO:0030479	actin cortical patch	cellular_component
Saccharomyces	cerevisiae	MYO5	YMR109W	GO:0030479	actin cortical patch	cellular_component
Saccharomyces	cerevisiae	PAL1	YDR348C	GO:0030479	actin cortical patch	cellular_component
Saccharomyces	cerevisiae	PAL2	YHR097C	GO:0030479	actin cortical patch	cellular_component
Saccharomyces	cerevisiae	PAN1	YIR006C	GO:0030479	actin cortical patch	cellular_component
Saccharomyces	cerevisiae	PIN3	YPR154W	GO:0030479	actin cortical patch	cellular_component
Saccharomyces	cerevisiae	PRK1	YIL095W	GO:0030479	actin cortical patch	cellular_component
Saccharomyces	cerevisiae	RGD1	YBR260C	GO:0030479	actin cortical patch	cellular_component
Saccharomyces	cerevisiae	RSP5	YER125W	GO:0030479	actin cortical patch	cellular_component
Saccharomyces	cerevisiae	RVS161	YCR009C	GO:0030479	actin cortical patch	cellular_component
Saccharomyces	cerevisiae	RVS167	YDR388W	GO:0030479	actin cortical patch	cellular_component
Saccharomyces	cerevisiae	SAC6	YDR129C	GO:0030479	actin cortical patch	cellular_component
Saccharomyces	cerevisiae	SCD5	YOR329C	GO:0030479	actin cortical patch	cellular_component
Saccharomyces	cerevisiae	SCP1	YOR367W	GO:0030479	actin cortical patch	cellular_component
Saccharomyces	cerevisiae	SLA1	YBL007C	GO:0030479	actin cortical patch	cellular_component
Saccharomyces	cerevisiae	SLA2	YNL243W	GO:0030479	actin cortical patch	cellular_component
Saccharomyces	cerevisiae	SRV2	YNL138W	GO:0030479	actin cortical patch	cellular_component
Saccharomyces	cerevisiae	SWF1	YDR126W	GO:0030479	actin cortical patch	cellular_component
Saccharomyces	cerevisiae	TDA2	YER071C	GO:0030479	actin cortical patch	cellular_component
Saccharomyces	cerevisiae	VPS1	YKR001C	GO:0030479	actin cortical patch	cellular_component
Saccharomyces	cerevisiae	VRP1	YLR337C	GO:0030479	actin cortical patch	cellular_component
Saccharomyces	cerevisiae	YPP1	YGR198W	GO:0030479	actin cortical patch	cellular_component
Saccharomyces	cerevisiae	YSC84	YHR016C	GO:0030479	actin cortical patch	cellular_component

## Sheet: bud_scar_and_axial_cellular_bud
Gene.organism.genus	Gene.organism.species	Gene.symbol	Gene.secondaryIdentifier	Gene.goAnnotation.ontologyTerm.identifier	Gene.goAnnotation.ontologyTerm.name	Gene.goAnnotation.ontologyTerm.namespace
Saccharomyces	cerevisiae	AXL1	YPR122W	GO:0007120	axial cellular bud site selection	biological_process
Saccharomyces	cerevisiae	AXL2	YIL140W	GO:0007120	axial cellular bud site selection	biological_process
Saccharomyces	cerevisiae	BUD2	YKL092C	GO:0007120	axial cellular bud site selection	biological_process
Saccharomyces	cerevisiae	BUD3	YCL014W	GO:0007120	axial cellular bud site selection	biological_process
Saccharomyces	cerevisiae	BUD4	YJR092W	GO:0005621	cellular bud scar	cellular_component
Saccharomyces	cerevisiae	BUD4	YJR092W	GO:0007120	axial cellular bud site selection	biological_process
Saccharomyces	cerevisiae	BUD5	YCR038C	GO:0007120	axial cellular bud site selection	biological_process
Saccharomyces	cerevisiae	CDC12	YHR107C	GO:0005621	cellular bud scar	cellular_component
Saccharomyces	cerevisiae	DSE2	YHR143W	GO:0005621	cellular bud scar	cellular_component
Saccharomyces	cerevisiae	DSE4	YNR067C	GO:0005621	cellular bud scar	cellular_component
Saccharomyces	cerevisiae	EGT2	YNL327W	GO:0005621	cellular bud scar	cellular_component
Saccharomyces	cerevisiae	ERV14	YGL054C	GO:0007120	axial cellular bud site selection	biological_process
Saccharomyces	cerevisiae	GAS1	YMR307W	GO:0005621	cellular bud scar	cellular_component
Saccharomyces	cerevisiae	HSP150	YJL159W	GO:0005621	cellular bud scar	cellular_component
Saccharomyces	cerevisiae	NBA1	YOL070C	GO:0005621	cellular bud scar	cellular_component
Saccharomyces	cerevisiae	NBA1	YOL070C	GO:0007120	axial cellular bud site selection	biological_process
Saccharomyces	cerevisiae	NIS1	YNL078W	GO:0005621	cellular bud scar	cellular_component
Saccharomyces	cerevisiae	NIS1	YNL078W	GO:0007120	axial cellular bud site selection	biological_process
Saccharomyces	cerevisiae	PAN1	YIR006C	GO:0007120	axial cellular bud site selection	biological_process
Saccharomyces	cerevisiae	PEF1	YGR058W	GO:0007120	axial cellular bud site selection	biological_process
Saccharomyces	cerevisiae	PIR1	YKL164C	GO:0005621	cellular bud scar	cellular_component
Saccharomyces	cerevisiae	RAX1	YOR301W	GO:0005621	cellular bud scar	cellular_component
Saccharomyces	cerevisiae	RAX1	YOR301W	GO:0007120	axial cellular bud site selection	biological_process
Saccharomyces	cerevisiae	RAX2	YLR084C	GO:0005621	cellular bud scar	cellular_component
Saccharomyces	cerevisiae	RAX2	YLR084C	GO:0007120	axial cellular bud site selection	biological_process
Saccharomyces	cerevisiae	RGA1	YOR127W	GO:0005621	cellular bud scar	cellular_component
Saccharomyces	cerevisiae	RGA1	YOR127W	GO:0007120	axial cellular bud site selection	biological_process
Saccharomyces	cerevisiae	RSR1	YGR152C	GO:0007120	axial cellular bud site selection	biological_process
Saccharomyces	cerevisiae	SUN4	YNL066W	GO:0005621	cellular bud scar	cellular_component

## Sheet: polarisome
Gene.organism.genus	Gene.organism.species	Gene.symbol	Gene.secondaryIdentifier	Gene.goAnnotation.ontologyTerm.identifier	Gene.goAnnotation.ontologyTerm.name	Gene.goAnnotation.ontologyTerm.namespace
Saccharomyces	cerevisiae	BNI1	YNL271C	GO:0000133	polarisome	cellular_component
Saccharomyces	cerevisiae	BUD6	YLR319C	GO:0000133	polarisome	cellular_component
Saccharomyces	cerevisiae	MSB3	YNL293W	GO:0000133	polarisome	cellular_component
Saccharomyces	cerevisiae	MSB4	YOL112W	GO:0000133	polarisome	cellular_component
Saccharomyces	cerevisiae	PEA2	YER149C	GO:0000133	polarisome	cellular_component
Saccharomyces	cerevisiae	SPA2	YLL021W	GO:0000133	polarisome	cellular_component

## Sheet: Legend
Dataset	Description
actin_cortical_patch	Genes that are considered to be part of the cortical actin patch baswed on their GO term annotation.
bud_scar_and_axial_cellular_bud	Genes that are considered to be part of the bud scar based on their GO term annotation.
polarisome	Genes that are considered to be part of the polarisome based on their GO term annotation.
