# Supplementary material for: Global genetic rewiring during compensatory evolution in the yeast polarity network
Source: EMBO Rep. 2026 Feb 16;27(6):1414–36. doi: 10.1038/s44319-026-00709-4 (PMC13022240; doi:10.1038/s44319-026-00709-4)
Supplement: Supplementary file 6 — Source data Fig. 2 [file 44319_2026_709_MOESM6_ESM.zip]

Archive with 2 entries (1 files):
- Figure 2/
- Figure 2/Dataset EV1.zip
